# Supplementary material for: Rhizosphere Soil Microbial Community Under Ice in a High-Latitude Wetland: Different Community Assembly Processes Shape Patterns of Rare and Abundant Microbes
Source: Front Microbiol. 2022 May 23;13:783371. doi: 10.3389/fmicb.2022.783371 (PMC9169045; doi:10.3389/fmicb.2022.783371)
Supplement: Supplementary file 2 [file Data_Sheet_2.ZIP]

Archive with 7 entries (7 files):
- community_assembly_process_BinContributeToProcess_EachGroup.csv
- community_assembly_process_importance_EachBin_EachGroup.csv
- community_assembly_process_importance_eachgroup.csv
- community_assembly_process_importance_eachturnover.csv
- diversity_alpha.csv
- diversity_beta.csv
- env_PH.csv
