# Supplementary material for: Rhizosphere Soil Microbial Community Under Ice in a High-Latitude Wetland: Different Community Assembly Processes Shape Patterns of Rare and Abundant Microbes
Source: Front Microbiol. 2022 May 23;13:783371. doi: 10.3389/fmicb.2022.783371 (PMC9169045; doi:10.3389/fmicb.2022.783371)
Supplement: Supplementary file 2 [file Data_Sheet_2.ZIP › community_assembly_process_BinContributeToProcess_EachGroup.csv]

Method	GroupBasedOn	Group	Process	bin1	bin2	bin3	bin4	bin5	bin6	bin7	bin8	bin9	bin10	bin11	bin12	bin13	bin14	bin15	bin16	bin17	bin18	bin19	bin20	bin21	bin22	bin23	bin24	bin25	bin26
CbMPDiCbraya	Species	a	HeS	1.80E-06	0	0.000358824	0	0	0	0	0.000658278	0	0	0	0	0	0	0	0	0	0	1.96E-06	0	0	0	0	0.000224365	0.00040789	3.80E-06
CbMPDiCbraya	Species	a	HoS	0	7.32E-06	0	0.125429803	2.44E-05	0	0	0	0.000257435	0	0.000326542	0	0	8.19E-05	0.000115492	0	0	0.00084159	0.000286474	0.007034193	0.098077717	0.018049791	0.00397532	4.14E-05	0	0
CbMPDiCbraya	Species	a	DL	0	0	0	0	0	0	0	0.000416814	0.004539435	0	0.000202307	0.000790163	0.098433182	0	0.033421995	0.026546845	0.002539791	0.004986834	0.001611884	0.009938808	0.01053797	0.013389227	0.009971654	0.000602222	0.000160665	0
CbMPDiCbraya	Species	a	HD	6.10E-07	8.32E-06	0	0	6.21E-05	9.31E-05	0	2.38E-05	1.53E-05	0.000660753	6.22E-06	0	0	1.69E-05	1.27E-05	3.81E-05	0	2.67E-05	2.04E-05	3.15E-05	0	0.000711443	0.000134307	1.58E-05	0	2.06E-06
CbMPDiCbraya	Species	a	DR	7.19E-05	0.000105537	0.005098666	0.3847498	0.000303688	0.007561259	0.003047173	0.003954082	0.001727407	0.002124888	0.000484881	0.000641204	0.052233066	0.000750989	0.022793733	0.003997886	0.001042296	0.000682469	0.000544609	0.006119221	0.024951974	0	0.000266718	0.000200306	0.000327406	4.27E-05
CbMPDiCbraya	Species	b	HeS	9.22E-05	0	0	0	0	0.003789399	0	0.000101123	0	0	1.84E-05	9.25E-05	0	3.13E-05	0	0	0	6.18E-05	3.42E-05	0	0	0.000208739	7.70E-06	0	7.79E-05	0.000194185
CbMPDiCbraya	Species	b	HoS	0.0001481	1.19E-05	0	0.354915681	0.00099573	0.000830542	0	0	0	0.002867085	0.000102619	9.70E-05	0	0	1.81E-05	0	0.000814571	3.82E-05	0	7.83E-05	0.04770369	0.000292464	0	0.000103308	0	1.02E-05
CbMPDiCbraya	Species	b	DL	7.66E-05	0.000634252	0.038114616	0	0.006987181	0.001977332	0.000785537	0.00038245	0	0.016319174	0.000458633	0	0	0.000223756	0	0	0.002444555	0	0.002224652	0	0	0	0.003507628	0.001613372	0	0.000557748
CbMPDiCbraya	Species	b	HD	0	3.32E-06	1.58E-05	0	0	0	5.11E-06	1.84E-05	4.10E-05	0.000309532	1.29E-05	8.41E-06	0.000622886	0	0.00019467	0.000366424	2.76E-05	3.93E-05	4.42E-06	0.000242907	0	0.000340539	0.000380131	2.47E-05	9.38E-07	5.06E-07
CbMPDiCbraya	Species	b	DR	9.10E-05	0.000190997	0.002100404	0.408080656	0.000392507	0.007358407	0.002967756	0.007581316	0.000699988	0.011448252	0.000643696	0.00049678	0.013004143	0.001615653	0.000831148	0.000330397	5.27E-05	0.000731207	0.000376976	0.00158685	0.041774029	0.003861957	0.000501931	5.77E-05	0.00043837	8.14E-05
CbMPDiCbraya	Species	a_vs_b	HeS	4.60E-05	0	0	0	0	0.001223497	0	0.000260816	0	0	1.91E-06	8.87E-05	0	9.64E-06	0	0	2.42E-06	0	4.18E-05	0	0	0.001796555	0	0.000123328	0.00017997	0.000139359
CbMPDiCbraya	Species	a_vs_b	HoS	3.82E-05	1.33E-05	0	0.239522786	0.001503075	0.00043274	8.96E-05	0.000188666	0	0.000797008	0.000328644	7.91E-05	0	0.000117573	0.000118092	0	0.00035143	0.000352062	6.86E-05	0.002665238	0.074856598	0.00750046	0.000250263	3.22E-05	0	4.85E-07
CbMPDiCbraya	Species	a_vs_b	DL	7.52E-05	0.000294623	0.019209343	0	0.002494076	0.001290832	0.000571811	0.000819617	0.002009747	0.008236407	0.000242988	0.000312462	0.045715525	3.82E-05	0.016082007	0.011403485	0.002283369	0.002334588	0.001948616	0.005347364	0.009254154	0.007131808	0.008720577	0.001134652	0.000191147	0.000229168
CbMPDiCbraya	Species	a_vs_b	HD	3.56E-07	5.99E-06	0	0	1.01E-05	0.000150869	9.91E-06	2.08E-05	2.38E-05	0.000442434	8.21E-06	2.19E-06	0.000197413	0	7.84E-05	0.000151187	9.60E-06	4.56E-05	2.16E-05	8.65E-05	0	0.00051035	0.000249783	1.94E-05	5.37E-06	1.63E-06
CbMPDiCbraya	Species	a_vs_b	DR	8.14E-05	0.000166898	0.003634825	0.397065184	0.000375592	0.007707095	0.002731458	0.0052782	0.001606698	0.007388993	0.000546361	0.000580512	0.036233701	0.00119481	0.012415378	0.004085133	0.000813927	0.000971792	0.000472191	0.004416826	0.027411938	0.001487905	0.000152073	0.000131933	0.000330095	7.57E-05
CbMPDiCbraya	Deep	1	HeS	0	0	0	0	0	0.002168302	0	0.000380503	0	0	0	0	0	0	0	0	0	0	0	0	0	0	0	0	0	4.53E-06
CbMPDiCbraya	Deep	1	HoS	0	7.07E-05	0	0.163432719	0	0.000386804	0	0	0	0.003825639	0.000432578	1.96E-05	0	0.000290005	0	0	2.79E-06	0	7.21E-05	0.004731978	0.03255605	0.001049322	0	0	0	0
CbMPDiCbraya	Deep	1	DL	0	0	0.057419868	0	0.011953308	0.004379856	0	0.000991527	0.000484187	0.015727377	0.000564313	0.000279867	0	0	0.044130556	0.02673583	0.001296947	0.005683419	0.003440712	0.006563846	0	0	0	0.001361919	0	0
CbMPDiCbraya	Deep	1	HD	1.14E-06	5.70E-06	0	0	0	0	0	0	2.37E-05	0.000178336	0	0	0.000435993	0	8.09E-05	0.000213633	2.36E-05	0.000121894	6.72E-06	1.24E-05	0	0.000358907	0.000318263	2.04E-05	6.25E-06	1.68E-06
CbMPDiCbraya	Deep	1	DR	4.97E-05	0.00014805	0.002805683	0.442890445	0.000252199	0.010830582	0.003669121	0.00559887	0.002106412	0.011238457	0.00069316	0.000819781	0.052302828	0.000638878	0.01221801	0.000686427	0.000894746	0.000179554	0.000692319	0.008380482	0.045893941	0.003750797	0.000452677	0.00013895	0.000379611	4.17E-05
CbMPDiCbraya	Deep	2	HeS	0.000182174	0	0.00035923	0	0	0.001077774	0	0.000395295	0	0	0	0.00027339	0	0	0	0	0	0	0	0	0	0	0	0.000237757	0.000294731	0.000217412
CbMPDiCbraya	Deep	2	HoS	0.000172141	0	0	0.100079051	1.69E-05	0	0.000133438	0.000153749	0	0	5.59E-05	3.29E-05	0	0	2.12E-05	0	0	0.000510268	0	0.004989693	0.103217487	0.024985003	0	0.000325294	0	0
CbMPDiCbraya	Deep	2	DL	9.34E-05	0	0	0	0	0	0.001119337	0.000704407	0.005592597	0.011446715	0.000141144	0.000700196	0.127018558	0.000364159	0	0.006915596	0.00115151	0.00206349	0.00250484	0.005989789	0	0.016692123	0.024523419	0.001730748	0.000419459	0.000877205
CbMPDiCbraya	Deep	2	HD	0	1.36E-05	0	0	5.46E-05	0.000293754	0	0	8.36E-06	0.00028881	1.78E-05	0	0.00012176	0	0.000128271	6.73E-05	1.41E-05	9.48E-06	5.65E-06	0.000125049	0	0.000551056	0.000128009	5.59E-06	0	3.70E-06
CbMPDiCbraya	Deep	2	DR	4.42E-05	0.000205993	0.004894317	0.462525377	0.000374874	0.007574772	0.002996028	0.004837694	0.001228582	0.005886856	0.000635947	0.000221212	0.029404894	0.001465308	0.018144184	0.005439868	0.000903371	0.001002219	0.000400654	0.001640518	0	0	0	0.000221066	0.000309396	2.65E-05
CbMPDiCbraya	Deep	3	HeS	3.34E-05	0	0	0	0	3.37E-05	0	0.000350133	0	0	4.76E-06	0	0	6.94E-05	0	0	1.74E-05	0	3.44E-05	0	0	0.000775708	0	3.35E-05	0.00030199	1.06E-05
CbMPDiCbraya	Deep	3	HoS	4.18E-06	0	0	0.524919838	2.64E-05	0	0	0	0	0	0.000189791	0	0	0.000190391	0.000356832	0	0.001627844	0	0	0.000343588	0.111843459	0.00070635	0	0	0	3.68E-05
CbMPDiCbraya	Deep	3	DL	0	0.001070783	0	0	0	0	0	0	0	0	0	0	0	0	0	0	0.004402704	0	0	0	0.032845775	0	0	0	0	0
CbMPDiCbraya	Deep	3	HD	0	0	5.70E-05	0	0	0.000114895	0	8.39E-06	3.41E-05	0.001283133	0	0	0.00020686	0	0	0.00027065	0	3.52E-05	3.75E-05	0.000184905	0	0.000532336	0.000365264	2.92E-05	0	0
CbMPDiCbraya	Deep	3	DR	0.00016414	0.000103126	0.002515614	0.262047822	0.00049151	0.005164452	0.002139096	0.006601736	0.000430328	0.000562544	0.000613744	0.000724236	0.014246951	0.001157059	0.002004728	0.001845755	0.00054978	0.000507553	7.75E-05	0.000983398	0.012077943	0.001028353	0	6.01E-05	0.000371165	0.000142283
CbMPDiCbraya	Deep	1_vs_2	HeS	3.87E-05	0	0.000129406	0	0	0.002796704	0	0.000323249	0	0	9.79E-06	8.93E-05	0	0	0	0	0	0	0	0	0	0	7.70E-06	0.000175332	0.000261561	0.000276239
CbMPDiCbraya	Deep	1_vs_2	HoS	7.17E-05	1.47E-05	0	0.164694856	0.00198874	0.000191258	0.000123613	0.000262546	0.000200227	0	0.000194624	0.000140833	0	0	0	0	0.000156478	0.001170764	0.000299459	0.004260273	0.049625912	0.010489712	0.001543421	3.22E-05	0	0
CbMPDiCbraya	Deep	1_vs_2	DL	0.000111585	2.54E-05	0.028797019	0	0.003993584	0.00084546	0.000978302	0.001102177	0.002982206	0.016399578	0.000564078	0.000392676	0.064213349	7.98E-05	0.02287261	0.016243297	0.001560059	0.002350135	0.002726374	0.007631325	0	0.010788963	0.010804108	0.00164694	0.000110587	0.000275054
CbMPDiCbraya	Deep	1_vs_2	HD	4.75E-07	8.12E-06	0	0	2.40E-05	9.23E-05	9.91E-06	1.85E-05	3.24E-05	0.000268951	1.02E-05	9.36E-07	0.000167852	1.31E-05	0.000126937	0.0001255	2.10E-05	3.48E-05	9.37E-06	0.000102295	0	0.000445208	0.000213803	1.17E-05	9.38E-07	1.54E-06
CbMPDiCbraya	Deep	1_vs_2	DR	4.89E-05	0.000173768	0.003813124	0.41976894	0.000319597	0.009430192	0.002847134	0.004824539	0.001507038	0.007627566	0.000491665	0.000549699	0.040260815	0.001286217	0.01436203	0.00366051	0.000405974	0.001229506	0.000526318	0.004222999	0.041207827	0.001969721	0.000142149	0.000154649	0.000331637	3.35E-05
CbMPDiCbraya	Deep	1_vs_3	HeS	1.68E-06	0	0	0	0	0.00141681	0	0.00015483	0	0	3.00E-06	0	0	0	0	0	0	0	0.000104737	0	0	6.44E-05	0	0	7.44E-05	1.63E-05
CbMPDiCbraya	Deep	1_vs_3	HoS	2.79E-06	0	0	0.338405998	0.00238684	0.001612314	0	0	0	0.003440503	0.000493235	5.22E-05	0	4.85E-05	0	0	0.001089134	1.62E-05	3.35E-05	0.001491623	0.0533962	0.000467143	0	0	0	1.16E-06
CbMPDiCbraya	Deep	1_vs_3	DL	0	0.000540648	0.028573606	0	0.003601445	0.002266316	0	0	0	0.003385858	0.000189561	6.16E-05	0	0	0.02027827	0.013431774	0.002656458	0.002849258	0.001636407	0.004686995	0.021096816	0	0	0.000671274	0	0
CbMPDiCbraya	Deep	1_vs_3	HD	2.85E-07	0	0	0	1.96E-05	8.69E-05	1.19E-05	2.77E-05	3.48E-05	0.000449528	4.21E-06	3.09E-06	0.000363823	0	6.58E-05	0.000272771	5.30E-06	4.36E-05	2.52E-05	0.000115501	0	0.000493258	0.000351107	3.11E-05	3.95E-06	3.26E-07
CbMPDiCbraya	Deep	1_vs_3	DR	0.000121531	0.000158526	0.002825464	0.358239414	0.000353805	0.006156927	0.002892211	0.006783007	0.001504547	0.009131854	0.000559173	0.000804843	0.033232493	0.001124378	0.009051453	0.001171602	0.000657038	0.000354764	0.000380793	0.004306195	0.043115568	0.003076087	0.000216994	0.000119672	0.000451148	0.000100967
CbMPDiCbraya	Deep	2_vs_3	HeS	7.22E-05	0	0	0	0	0.00107655	0	0.000314359	0	0	1.03E-05	8.00E-05	0	3.75E-05	0	0	0	7.41E-05	2.70E-05	0	0	0.004239252	0	0.000164938	0.000269779	0.000108706
CbMPDiCbraya	Deep	2_vs_3	HoS	9.30E-05	0	0	0.27505233	3.45E-05	0	0	6.09E-05	0	0	0.000182392	5.88E-05	0	0.000101655	0.00028342	0	0	0	3.07E-06	0.001476482	0.110324248	0.008891124	0.002458825	3.87E-05	0	0
CbMPDiCbraya	Deep	2_vs_3	DL	9.17E-05	0.00054016	0	0	0	0	0.000581359	0.000644469	0.002443158	0.002697989	0.000103166	0.000464544	0.061022932	8.23E-05	0	0.002395977	0.003563698	0.000714514	0.000969855	0.001988492	0	0.008320134	0.009218775	0.001027349	0.000266273	0.000450633
CbMPDiCbraya	Deep	2_vs_3	HD	0	6.77E-06	0	0	6.48E-06	6.61E-05	6.13E-06	4.16E-05	1.94E-05	0.00061643	1.57E-05	1.11E-05	0.00030818	0	0.00011099	0.000184045	6.76E-06	1.90E-05	2.11E-05	0.000159716	0	0.000637567	0.000228429	2.32E-05	5.81E-06	1.57E-06
CbMPDiCbraya	Deep	2_vs_3	DR	8.98E-05	0.000149809	0.003913068	0.399733714	0.000441176	0.005986972	0.002606457	0.005464422	0.001184374	0.00641961	0.000517952	0.000361431	0.0241684	0.001401632	0.009933208	0.004689542	0.000762894	0.001256478	0.000509233	0.003503781	0.019668084	0.000547387	0.000602317	6.75E-05	0.000306513	9.64E-05
CbMPDiCbraya	Site	a	HeS	2.16E-05	0	0	0	0	0	0	0.00030966	0	0	0	0	0	0	0	0	1.16E-05	0	0	0	0	0	0	0	4.35E-05	0
CbMPDiCbraya	Site	a	HoS	8.37E-06	0	0	0.489970074	0	0	0	0	0	0	0.000260859	0.000150569	0	0.000247925	0.000176108	0	0	0	1.57E-05	4.02E-05	0.069699805	0	0	0	0	0
CbMPDiCbraya	Site	a	DL	0	0	0	0	0	0	0	0	0	0	0.000206333	0	0.124726701	0.000183385	0	0	0	0	0	0	0.021897183	0	0	0	0	0
CbMPDiCbraya	Site	a	HD	0	5.57E-07	0	0	0	0.00068913	1.23E-05	4.44E-05	3.79E-05	0.000382003	0	0	0	0	0.000253005	0.000262573	0	8.52E-05	4.51E-05	0.000329698	0	0.000455481	0.000307293	4.57E-05	0	0
CbMPDiCbraya	Site	a	DR	7.01E-05	0.000115608	0.0050132	0.195054637	0.000522545	0.005174402	0.003500107	0.007702012	0.001493371	0.014079819	0.000786773	0.000792796	0.020359225	0.001473599	0.000739815	0.000374992	0.000144312	0.000389059	0.00024652	0	0.030277649	0	0	0.000103393	0.000594763	7.13E-05
CbMPDiCbraya	Site	b	HeS	0.00028832	0	0	0	0	0	0	0	0	0	0	0	0	0	0	0	0	0	0.000182595	0	0	0.000184877	0	0.000512656	7.59E-05	0.000378264
CbMPDiCbraya	Site	b	HoS	0.000129106	0	0	0.08378629	0	0	0	0.00088692	0	0	0.000888494	0	0	0	0	0	0	0	0	0	0.030884395	0.001521356	0	0.00011603	0	0
CbMPDiCbraya	Site	b	DL	0.000135814	0.001237412	0	0	0	0	0.002457998	0.00148729	0	0	0.000426664	0	0	0	0.046539814	0.010430276	0.001707745	0.002175955	0.006460871	0.013677318	0	0	0	0.001202533	0	0.001020437
CbMPDiCbraya	Site	b	HD	8.54E-07	0	0	0	3.72E-05	8.74E-05	0	0	9.36E-06	0.000558382	0	8.36E-06	0.000462674	4.73E-05	3.94E-05	0.000160699	3.03E-05	3.14E-05	0	5.95E-05	0	0.000172078	0.000548667	2.53E-05	1.74E-05	0
CbMPDiCbraya	Site	b	DR	0.000109594	0.000237454	0.002859937	0.602041344	0.00050626	0.007495488	0.001548869	0.004517506	0.001699948	0.005130039	0.000612641	0.000635493	0.038755211	0.000788789	0.009984764	0.004299629	0.000603039	0.001140942	0.000962223	0.00782126	0.092400615	0.00422826	0	0.000244715	0.00020016	8.42E-05
CbMPDiCbraya	Site	c	HeS	0	0	0	0	0	0.002337006	0	0.000533103	0	0	9.17E-06	0.00031726	0	0	0	0	0	0	0	0	0	0	0	0	0.000171491	0
CbMPDiCbraya	Site	c	HoS	0	0	0	0.140109385	0.004788224	0.002865156	0	0	0	0.003440944	0	0	0	8.87E-05	0	0	0.002170459	5.97E-05	0.0002177	0.01059402	0.087694648	0.026226399	0.00491765	0	0	0
CbMPDiCbraya	Site	c	DL	0	0	0.057420046	0	0.007161638	0	0	0.000704407	0.005611048	0.024152189	0	0.000748765	0	0	0.004027725	0.026963828	0.004790002	0.005838059	0	0.002340533	0	0.016697451	0.019730093	0.002105821	0.000570051	0
CbMPDiCbraya	Site	c	HD	0	1.66E-05	0	0	2.35E-05	0	0	3.94E-06	6.35E-06	0.00030567	3.70E-05	6.19E-06	0.000286394	0	3.97E-05	8.00E-05	4.25E-06	4.50E-06	6.40E-06	1.69E-05	0	0.000711938	6.04E-05	4.50E-06	6.25E-06	7.50E-06
CbMPDiCbraya	Site	c	DR	5.76E-05	6.04E-05	0.002806396	0.428076851	0.000134568	0.013754613	0.002849073	0.003821614	0.001257693	0.003029279	0.000307744	0.000398315	0.043274985	0.001248707	0.024318199	0.001732033	0.000713634	0.000855821	0.000378025	0.002407271	0	0.000742752	0.000254076	0.000133574	0.000339808	1.63E-05
CbMPDiCbraya	Site	a_vs_b	HeS	0.000115627	0	0	0	0	0	0	0.000121348	0	0	0	0	0	0	0	0	0	0	3.21E-05	0	0	4.94E-05	0	0.000120605	6.75E-05	0.000223984
CbMPDiCbraya	Site	a_vs_b	HoS	8.89E-05	1.77E-05	0	0.262136335	9.20E-06	0.000602648	0.000148336	6.09E-05	0	0	0.000573373	6.53E-05	0	4.25E-05	0.000114854	0	0	0.000271343	0	0.000995129	0.060245914	9.94E-05	0	3.87E-05	0	1.23E-05
CbMPDiCbraya	Site	a_vs_b	DL	9.22E-05	0.000529821	0	0	0	0	0.000663076	0	0.000237423	0.001527733	0.000497752	7.68E-05	0.063086604	0.000172734	0.021716114	0.001133078	0.000192462	0.000706011	0.003452176	0.002986093	0.021096816	0	0	0.00080816	0	0.000441951
CbMPDiCbraya	Site	a_vs_b	HD	2.85E-07	0	0	0	1.47E-05	3.83E-05	0	2.56E-05	4.23E-05	0.000356916	0	5.25E-06	0.000214629	0	0.000107079	0.00026571	1.12E-05	6.56E-05	4.75E-06	0.000166023	0	0.000332864	0.00042798	3.43E-05	0	0
CbMPDiCbraya	Site	a_vs_b	DR	8.50E-05	0.000248022	0.003936568	0.423289837	0.000509118	0.006082257	0.002948209	0.007266134	0.001340541	0.008190472	0.000519756	0.000646247	0.028850672	0.001155286	0.006928383	0.006365296	0.001044865	0.000868365	0.000467482	0.00681675	0.041237094	0.002799288	0	0.000123427	0.000398393	9.89E-05
CbMPDiCbraya	Site	a_vs_c	HeS	0	0	0	0	0	0.000903459	0	0.00044841	0	0	0	5.01E-05	0	0	0	0	0	0	1.52E-06	0	0	0	0	9.32E-06	0.000294769	2.96E-06
CbMPDiCbraya	Site	a_vs_c	HoS	3.49E-06	0	0	0.299062924	0.001005908	0	0	0	0	0.001594016	0.000102088	0.000129892	0	0.000123178	0.000175056	0	0.000456595	0	4.09E-05	0.002175477	0.096495028	0.010704109	0.001543421	0	0	0
CbMPDiCbraya	Site	a_vs_c	DL	0	0	0.02877699	0	0.004995032	0.001888597	0	0.000537058	0.00273381	0.010762891	6.18E-05	0.00043063	0.063448562	7.98E-05	0.001735102	0.013308538	0.00276471	0.002843553	0	0.004885668	0	0.010403426	0.010726834	0.001031735	0.000219906	0
CbMPDiCbraya	Site	a_vs_c	HD	0	6.85E-06	0	0	1.38E-05	0	1.98E-05	2.04E-05	2.64E-05	0.000443674	1.25E-05	0	0.000266383	0	0.000111854	0.00016541	1.18E-05	2.94E-05	3.27E-05	9.39E-05	0	0.000735047	0.000152347	6.63E-06	0	1.54E-06
CbMPDiCbraya	Site	a_vs_c	DR	7.54E-05	8.97E-05	0.003842831	0.32754255	0.000300525	0.009618097	0.003160897	0.005553729	0.001442996	0.00989437	0.000627477	0.00059635	0.030608707	0.001418151	0.012755241	0.001232776	0.000684068	0.000743188	0.000379612	0.000709314	0.008289614	0.000574429	0.000212163	0.000148804	0.000348256	4.30E-05
CbMPDiCbraya	Site	b_vs_c	HeS	0	0	0.000334902	0	0	0.005231017	0	0.000280876	0	0	2.21E-05	0.00010517	0	6.06E-05	0	0	0	7.41E-05	4.84E-05	0	0	0.004451158	9.24E-06	0.000202724	0.000352112	0.000217412
CbMPDiCbraya	Site	b_vs_c	HoS	0.000129106	3.53E-05	0	0.153840982	0.001214608	0	6.67E-05	9.63E-05	0.000240273	0.001720031	9.42E-05	9.79E-06	0	0	0	0	0.000187773	0.001375073	0.000266245	0.004132981	0.063407492	0.008633847	0	0.000162647	0	1.16E-06
CbMPDiCbraya	Site	b_vs_c	DL	0.000134869	0.000525907	0.028597551	0	0.004795541	0.00320448	0.000832581	0.001322613	0.002736678	0.012831089	0.000504998	0.000519453	0	0	0.028465309	0.018083424	0.00430966	0.002494767	0.003244887	0.007531628	0	0.008780115	0.011708167	0.001721288	5.98E-05	0.000437204
CbMPDiCbraya	Site	b_vs_c	HD	8.54E-07	9.34E-06	1.90E-05	0	2.68E-05	3.70E-05	0	2.01E-05	2.13E-05	0.000630694	7.50E-06	4.21E-06	0.000389545	0	3.29E-05	0.000149014	1.86E-05	2.54E-05	6.45E-06	5.66E-05	0	0.000441512	0.000203448	1.52E-05	5.08E-06	8.39E-07
CbMPDiCbraya	Site	b_vs_c	DR	9.58E-05	0.000205358	0.002591744	0.473165952	0.000288812	0.004797315	0.002528671	0.00425748	0.001293989	0.003126437	0.000512057	0.000418568	0.041000086	0.001026101	0.013976501	0.003600806	0.000493686	0.001083776	0.000537902	0.006737226	0.042082337	0.002935923	0.000834595	7.07E-05	0.000273545	9.67E-05
