# Supplementary material for: Rhizosphere Soil Microbial Community Under Ice in a High-Latitude Wetland: Different Community Assembly Processes Shape Patterns of Rare and Abundant Microbes
Source: Front Microbiol. 2022 May 23;13:783371. doi: 10.3389/fmicb.2022.783371 (PMC9169045; doi:10.3389/fmicb.2022.783371)
Supplement: Supplementary file 2 [file Data_Sheet_2.ZIP › community_assembly_process_importance_EachBin_EachGroup.csv]

Method	GroupBasedOn	Group	Process	bin1	bin2	bin3	bin4	bin5	bin6	bin7	bin8	bin9	bin10	bin11	bin12	bin13	bin14	bin15	bin16	bin17	bin18	bin19	bin20	bin21	bin22	bin23	bin24	bin25	bin26	bin27	bin28	bin29
CbMPDiCbraya	Species	a	HeS	0	0.053511069	0.020356665	0	0.123294402	0	0.04765938	0	0	0	0	0	0	0	0	0	0	0.093665407	0	0	0	0	0.089785809	0	0	0.052421734	0	0.041840619	0
CbMPDiCbraya	Species	a	HoS	0	0	0.26895988	0.070483765	0	0.356035506	0.062944192	0	0	0.088980433	0	0.148892393	0.168168726	0	0	0	0.16400611	0.136678659	0.015495139	0	0.649021115	0.136498681	0.162251524	0.066357961	0.173309711	0.078624755	0.10719251	0.04399644	0.058012926
CbMPDiCbraya	Species	a	DL	0.286596079	0.712733546	0.520106752	0	0.615572605	0.376039694	0	0.888265997	0.902304575	0.675103412	0.843362128	0.733088015	0.590713479	0	0.143458498	0.920543054	0.770459478	0.67897286	0.121752408	0.526296186	0.313646135	0.242450098	0.656360966	0.807277565	0	0.712545376	0.873951493	0.815436835	0.878939868
CbMPDiCbraya	Species	a	HD	0.005294798	0.032858949	0.008009955	0.929516235	0	0.034418069	0.15347537	0.00279727	0.009442374	0.005756577	0.010428216	0.105846417	0.00384763	0.273465616	0.083769401	0.033492081	0.000385346	0.000401361	0.026659509	0	0.009087367	0.009785095	0	0.035061216	0.002838368	0.00089298	0.008487035	0.001106053	0.006295961
CbMPDiCbraya	Species	a	DR	0.708109122	0.200896436	0.182566747	0	0.261132994	0.233506732	0.735921058	0.108936733	0.088253051	0.230159579	0.146209656	0.012173175	0.237270165	0.726534384	0.772772101	0.045964865	0.065149066	0.090281713	0.836092944	0.473703814	0.028245383	0.611266126	0.091601702	0.091303257	0.823851921	0.155515156	0.010368962	0.097620054	0.056751245
CbMPDiCbraya	Species	b	HeS	0	0	0	0	0.041544539	0	0	0	0	0	0	0.191303853	0	0	0	0	0	0	0	0	0	0	0	0	0	0	0	0	0
CbMPDiCbraya	Species	b	HoS	0	0	0	0.239226861	0	0	0	0.152530722	0	0	0	0.114298556	0	0	0.231585784	0	0	0.023883087	0.505819707	0	0.624685783	0.250125357	0	0.375374504	0	0	0	0	0
CbMPDiCbraya	Species	b	DL	0.935444419	0.915947578	0.705251802	0.728377952	0.871996401	0.694708297	0.962093026	0	0.223242051	0.636057423	0.655123665	0.632607705	0.583798633	0.989378597	0.712395234	0.855432121	0	0	0.475045245	0.847915212	0	0.727349832	0	0.498360929	0.993577461	0.91296972	0.445368315	0	0
CbMPDiCbraya	Species	b	HD	0.000732792	0.011465784	0	0.008463241	0.001123327	0.015398336	0	0.060648817	0.053515898	0.009575846	0.001390034	0.006187478	0	0	0.003214396	0.000903741	0	0.018167568	0.01040383	0.006983964	0.178340431	0.022524811	0.055403087	0	0	0	0.002598907	0.038741228	0.145272745
CbMPDiCbraya	Species	b	DR	0.06382279	0.072586638	0.294748198	0.023931946	0.085335732	0.289893367	0.037906974	0.786820461	0.723242051	0.354366731	0.343486302	0.055602409	0.416201367	0.010621403	0.052804586	0.143664138	1	0.957949345	0.008731218	0.145100824	0.196973786	0	0.944596913	0.126264567	0.006422539	0.08703028	0.552032779	0.961258772	0.854727255
