# Supplementary material for: Rhizosphere Soil Microbial Community Under Ice in a High-Latitude Wetland: Different Community Assembly Processes Shape Patterns of Rare and Abundant Microbes
Source: Front Microbiol. 2022 May 23;13:783371. doi: 10.3389/fmicb.2022.783371 (PMC9169045; doi:10.3389/fmicb.2022.783371)
Supplement: Supplementary file 2 [file Data_Sheet_2.ZIP › community_assembly_process_importance_eachgroup.csv]

Method	GroupBasedOn	Group	HeS	HoS	DL	HD	DR	Stage
CbMPDiCbraya	Species	a	0.001167064	0.102310772	0.698155718	0.009751798	0.188614648	Oct.
CbMPDiCbraya	Species	b	0.006126763	0.108910723	0.671745449	0.008626336	0.204590729	Oct.
CbMPDiCbraya	Species	a_vs_b	0.001248214	0.083181737	0.767857435	0.00786693	0.139845683	Oct.
CbMPDiCbraya	Deep	1	0.000661204	0.096064552	0.603665796	0.008731804	0.290876644	Oct.
CbMPDiCbraya	Deep	2	0.000354289	0.051194119	0.731273873	0.005696572	0.211481148	Oct.
CbMPDiCbraya	Deep	3	0	0.145640835	0.790383817	0.003238124	0.060737224	Oct.
CbMPDiCbraya	Deep	1_vs_2	0.001829356	0.087375996	0.747184154	0.008010321	0.155600174	Oct.
CbMPDiCbraya	Deep	1_vs_3	0.000584765	0.063921192	0.773545474	0.010999426	0.150949143	Oct.
CbMPDiCbraya	Deep	2_vs_3	0.006280591	0.144826977	0.74261808	0.009165336	0.097109016	Oct.
CbMPDiCbraya	Site	a	0.000230259	0.167628011	0.711142682	0.007031758	0.113967291	Oct.
CbMPDiCbraya	Site	b	0	0.008861935	0.760473946	0.013940735	0.216723384	Oct.
CbMPDiCbraya	Site	c	0.000342019	0.119044064	0.57195703	0.016680427	0.29197646	Oct.
CbMPDiCbraya	Site	a_vs_b	0.005167048	0.088203795	0.720847792	0.008781004	0.177000361	Oct.
CbMPDiCbraya	Site	a_vs_c	0.001403721	0.067471464	0.795675514	0.006732962	0.128716338	Oct.
CbMPDiCbraya	Site	b_vs_c	0.00074552	0.049855713	0.699098016	0.009978048	0.240322704	Oct.
CbMPDiCbraya	Species	a	0.003477191	0.17282351	0.666057631	0.02080621	0.136835457	Dec.
CbMPDiCbraya	Species	b	0.001386362	0.285712236	0.559988178	0.011921352	0.140991872	Dec.
CbMPDiCbraya	Species	a_vs_b	0.004079007	0.218614493	0.612881334	0.017979792	0.146445374	Dec.
CbMPDiCbraya	Deep	1	0.00419969	0.23141089	0.628681329	0.01449708	0.121211011	Dec.
CbMPDiCbraya	Deep	2	0.006206286	0.18831224	0.620729969	0.024166498	0.160585007	Dec.
CbMPDiCbraya	Deep	3	0.002098505	0.266622762	0.563638948	0.017202073	0.150437712	Dec.
CbMPDiCbraya	Deep	1_vs_2	0.002607213	0.220110039	0.634744136	0.013349403	0.129189209	Dec.
CbMPDiCbraya	Deep	1_vs_3	0.003078098	0.241678923	0.608521351	0.015580207	0.131141421	Dec.
CbMPDiCbraya	Deep	2_vs_3	0.003368323	0.197054753	0.62997334	0.019191235	0.150412349	Dec.
CbMPDiCbraya	Site	a	0.002770111	0.185565499	0.68494186	0.030066917	0.096655612	Dec.
CbMPDiCbraya	Site	b	0.002682318	0.13073088	0.729263568	0.013718487	0.123604747	Dec.
CbMPDiCbraya	Site	c	0	0.286933768	0.428900153	0.016638231	0.267527849	Dec.
CbMPDiCbraya	Site	a_vs_b	0.00238936	0.22016804	0.648058888	0.015334753	0.114048959	Dec.
CbMPDiCbraya	Site	a_vs_c	0.006930025	0.223446471	0.598058851	0.013861287	0.157703366	Dec.
CbMPDiCbraya	Site	b_vs_c	0.000517252	0.239480685	0.589521419	0.014184742	0.156295902	Dec.
CbMPDiCbraya	Species	a	0.002965378	0.173981547	0.65263716	0.012851992	0.157563924	Mar.
CbMPDiCbraya	Species	b	0.003040831	0.143030987	0.475710265	0.009053209	0.369164708	Mar.
CbMPDiCbraya	Species	a_vs_b	0.004233402	0.063044375	0.569353048	0.010337752	0.353031423	Mar.
CbMPDiCbraya	Deep	1	0.001575056	0.034728745	0.503201022	0.011913105	0.448582072	Mar.
CbMPDiCbraya	Deep	2	0.002171451	0.116881314	0.589090962	0.012769009	0.279087264	Mar.
CbMPDiCbraya	Deep	3	0.009559625	0.03065655	0.697595536	0.008014291	0.254173998	Mar.
CbMPDiCbraya	Deep	1_vs_2	0.002690817	0.115457569	0.568646934	0.007912461	0.305292219	Mar.
CbMPDiCbraya	Deep	1_vs_3	0.003699907	0.120178181	0.520598833	0.009242058	0.346281022	Mar.
CbMPDiCbraya	Deep	2_vs_3	0.004873785	0.137819744	0.59284761	0.014449976	0.250008886	Mar.
CbMPDiCbraya	Site	a	0.003198831	0.11331193	0.599053822	0.008685733	0.275749685	Mar.
CbMPDiCbraya	Site	b	0.001592762	0.162331613	0.304794169	0.009381881	0.521899574	Mar.
CbMPDiCbraya	Site	c	0.001516382	0.070147787	0.689068174	0.002695505	0.236572153	Mar.
CbMPDiCbraya	Site	a_vs_b	0.001811822	0.077711366	0.542330395	0.010062503	0.368083914	Mar.
CbMPDiCbraya	Site	a_vs_c	0.005119994	0.077579147	0.597877052	0.014861967	0.30456184	Mar.
CbMPDiCbraya	Site	b_vs_c	0.005631106	0.172207239	0.554503804	0.011182809	0.256475043	Mar.
CbMPDiCbraya	Species	a	0.001656914	0.254549381	0.218089796	0.001880087	0.523823822	May
CbMPDiCbraya	Species	b	0.00470935	0.409027504	0.076307513	0.002659562	0.507296072	May
CbMPDiCbraya	Species	a_vs_b	0.003913957	0.329306152	0.147371724	0.002051572	0.517356595	May
CbMPDiCbraya	Deep	1	0.002553331	0.206870293	0.181013531	0.001809547	0.607753299	May
CbMPDiCbraya	Deep	2	0.003037763	0.234692973	0.210048653	0.001836746	0.550383866	May
CbMPDiCbraya	Deep	3	0.001665048	0.640245421	0.038319263	0.003159389	0.316610879	May
CbMPDiCbraya	Deep	1_vs_2	0.004107963	0.2354614	0.197494663	0.001739947	0.561196026	May
CbMPDiCbraya	Deep	1_vs_3	0.001836185	0.402937313	0.105926293	0.002409755	0.486890453	May
CbMPDiCbraya	Deep	2_vs_3	0.006474867	0.399059424	0.097587562	0.002496027	0.49438212	May
CbMPDiCbraya	Site	a	0.000386411	0.560569595	0.147013601	0.002950419	0.289079974	May
CbMPDiCbraya	Site	b	0.001622589	0.11821259	0.088960128	0.002296344	0.788908348	May
CbMPDiCbraya	Site	c	0.00336803	0.283172935	0.178861655	0.001627974	0.532969406	May
CbMPDiCbraya	Site	a_vs_b	0.000730572	0.32552271	0.119416986	0.002113445	0.552216287	May
CbMPDiCbraya	Site	a_vs_c	0.001710508	0.413612055	0.161634696	0.002150426	0.420892316	May
CbMPDiCbraya	Site	b_vs_c	0.011389906	0.235614554	0.142842005	0.002121393	0.608032142	May
