# Supplementary material for: Rhizosphere Soil Microbial Community Under Ice in a High-Latitude Wetland: Different Community Assembly Processes Shape Patterns of Rare and Abundant Microbes
Source: Front Microbiol. 2022 May 23;13:783371. doi: 10.3389/fmicb.2022.783371 (PMC9169045; doi:10.3389/fmicb.2022.783371)
Supplement: Supplementary file 2 [file Data_Sheet_2.ZIP › community_assembly_process_importance_eachturnover.csv]

Method	name1	name2	HeS	HoS	DL	HD	DR
CbMPDiCbraya	T4S01D1	T4S01D2	0	0.567131374	0.398488228	0.002008395	0.032372003
CbMPDiCbraya	T4S01D1	T4S01D3	0	0.000754915	0	0.003893115	0.995351971
CbMPDiCbraya	T4S01D1	T4S02D1	0	0.000802768	0.110318817	0.000657303	0.888221113
CbMPDiCbraya	T4S01D1	T4S02D2	0	0.092332455	0.014358063	0.001075783	0.892233699
CbMPDiCbraya	T4S01D1	T4S03D1	0	0.04467655	0.139018431	0.000700223	0.815604797
CbMPDiCbraya	T4S01D1	T4S03D2	0.001913303	0.863086376	0.023093803	0.00039213	0.111514388
CbMPDiCbraya	T4S01D1	T4S03D3	0	0.880074387	0	0.002813704	0.117111909
CbMPDiCbraya	T4S01D1	T4S11D1	0	0.887142458	0	0.002542064	0.110315478
CbMPDiCbraya	T4S01D1	T4S11D2	0	0.922463934	0	0.004823532	0.072712533
CbMPDiCbraya	T4S01D1	T4S11D3	0	0.807981	0	0.001627037	0.190391963
CbMPDiCbraya	T4S01D1	T4S12D1	0	0.786149057	0.016115839	0.001304028	0.196431076
CbMPDiCbraya	T4S01D1	T4S12D2	0.003397425	0.070510972	0.001333679	0.00224866	0.922509265
CbMPDiCbraya	T4S01D1	T4S12D3	0.000354527	0.929924226	0.00259102	0.001921424	0.065208802
CbMPDiCbraya	T4S01D1	T4S13D1	0	0.097445477	0.209090856	0.00130784	0.692155827
CbMPDiCbraya	T4S01D1	T4S13D2	0	0.059224061	0.068572233	0.00206414	0.870139567
CbMPDiCbraya	T4S01D1	T4S13D3	0.000406108	0.908641564	0.014654855	0.001593571	0.074703902
CbMPDiCbraya	T4S01D2	T4S01D3	0	0.24281639	0.386275311	0.002910028	0.367998271
CbMPDiCbraya	T4S01D2	T4S02D1	5.04E-05	0.061005998	0.513257964	0.001905135	0.423780552
CbMPDiCbraya	T4S01D2	T4S02D2	0	0.092975471	0.452295393	0.001800582	0.452928554
CbMPDiCbraya	T4S01D2	T4S03D1	0.000294112	0.042843563	0.566294249	0.001652077	0.388915999
CbMPDiCbraya	T4S01D2	T4S03D2	0.002011198	0.499500035	0.444531084	0.001321662	0.052636021
CbMPDiCbraya	T4S01D2	T4S03D3	0.000529362	0.608325953	0.360399333	0.003532279	0.027213073
CbMPDiCbraya	T4S01D2	T4S11D1	0	0.577851358	0.360985685	0.002166623	0.058996333
CbMPDiCbraya	T4S01D2	T4S11D2	7.52E-05	0.614643389	0.362104574	0.00665544	0.016521348
CbMPDiCbraya	T4S01D2	T4S11D3	0.00065252	0.595760833	0.365797483	0.002509357	0.035279807
CbMPDiCbraya	T4S01D2	T4S12D1	0.00045216	0.47980663	0.373350185	0.002043741	0.144347284
CbMPDiCbraya	T4S01D2	T4S12D2	0.004828184	0.069155723	0.360293961	0.002387502	0.56333463
CbMPDiCbraya	T4S01D2	T4S12D3	0.000643643	0.621886234	0.361719019	0.001972888	0.013778215
CbMPDiCbraya	T4S01D2	T4S13D1	0	0.074838975	0.534623527	0.001184321	0.389353178
CbMPDiCbraya	T4S01D2	T4S13D2	0	0.057951612	0.429400745	0.002055906	0.510591737
CbMPDiCbraya	T4S01D2	T4S13D3	0.000504002	0.607408857	0.373741698	0.003639529	0.014705913
CbMPDiCbraya	T4S01D3	T4S02D1	0	0.001866671	0.405617269	0.002686696	0.589829365
CbMPDiCbraya	T4S01D3	T4S02D2	0.001230622	0.328394001	0.084469056	0.000804606	0.585101716
CbMPDiCbraya	T4S01D3	T4S03D1	0	0.28036955	0.201694581	0.000645512	0.517290356
CbMPDiCbraya	T4S01D3	T4S03D2	0.006933898	0.318389213	0.202922526	0.000111544	0.471642819
CbMPDiCbraya	T4S01D3	T4S03D3	0.003860208	0.278105266	0	0.003898333	0.714136193
CbMPDiCbraya	T4S01D3	T4S11D1	0.004644899	0.241272185	0	0.002138217	0.751944699
CbMPDiCbraya	T4S01D3	T4S11D2	0.00017409	0.270173772	0	0.002408707	0.727243431
CbMPDiCbraya	T4S01D3	T4S11D3	0.000174119	0.003801818	0.328457752	0.002977773	0.664588538
CbMPDiCbraya	T4S01D3	T4S12D1	0.000121851	0.008169213	0.351656812	0.001243986	0.638808139
CbMPDiCbraya	T4S01D3	T4S12D2	0.000632504	0.310271239	0.01357271	0.001579839	0.673943706
CbMPDiCbraya	T4S01D3	T4S12D3	0.000494715	0.23996651	0.002705296	0.002523577	0.754309903
CbMPDiCbraya	T4S01D3	T4S13D1	0	0.275202353	0.291407411	0.001322852	0.432067384
CbMPDiCbraya	T4S01D3	T4S13D2	0	0.297663635	0.063819977	0.001270221	0.637246166
CbMPDiCbraya	T4S01D3	T4S13D3	0.001040144	0.270728969	0.014744357	0.003903867	0.709582663
CbMPDiCbraya	T4S02D1	T4S02D2	0	0.002505461	0.246461433	0.002613518	0.748419589
CbMPDiCbraya	T4S02D1	T4S03D1	0	0.095289497	0.273307084	0.002127607	0.629275812
CbMPDiCbraya	T4S02D1	T4S03D2	0.006768757	0.149497983	0.219059306	0.001619296	0.623054658
CbMPDiCbraya	T4S02D1	T4S03D3	0	0.00262688	0.112285304	0.001433547	0.883654269
CbMPDiCbraya	T4S02D1	T4S11D1	0	0.057221409	0.110634862	0.002079062	0.830064667
CbMPDiCbraya	T4S02D1	T4S11D2	4.20E-05	0.000905821	0.111143461	0.001352351	0.88655638
CbMPDiCbraya	T4S02D1	T4S11D3	5.04E-05	0.004205342	0.10817183	0.00170493	0.885867514
CbMPDiCbraya	T4S02D1	T4S12D1	6.79E-05	0.017952957	0.162774333	0.001651232	0.817553598
CbMPDiCbraya	T4S02D1	T4S12D2	0.001632684	0.007486587	0.121503675	0.000464316	0.868912738
CbMPDiCbraya	T4S02D1	T4S12D3	0.002522694	0	0.110848464	0.001226479	0.885402363
CbMPDiCbraya	T4S02D1	T4S13D1	0	0.09200378	0.397939716	0.000580031	0.509476473
CbMPDiCbraya	T4S02D1	T4S13D2	0.001412551	0	0.193511452	0.001537738	0.803538259
CbMPDiCbraya	T4S02D1	T4S13D3	0.000602944	0.005479066	0.125029387	0.002838403	0.8660502
CbMPDiCbraya	T4S02D2	T4S03D1	0	0.166460324	0.191645505	0.001585538	0.640308633
CbMPDiCbraya	T4S02D2	T4S03D2	0.010864239	0.195052894	0.25807801	0.001180806	0.534824051
CbMPDiCbraya	T4S02D2	T4S03D3	0.001715224	0.152595291	0.059536797	0.003650798	0.78250189
CbMPDiCbraya	T4S02D2	T4S11D1	0.001185399	0.123936112	0.007285095	0.001339564	0.86625383
CbMPDiCbraya	T4S02D2	T4S11D2	0	0.122657581	0.039933128	0.001418332	0.835990959
CbMPDiCbraya	T4S02D2	T4S11D3	0.001202138	0.00257854	0.014067302	0.001485768	0.980666252
CbMPDiCbraya	T4S02D2	T4S12D1	0.005187141	0.002716446	0.098437621	0.001189156	0.892469636
CbMPDiCbraya	T4S02D2	T4S12D2	0.000132385	0.157609724	0.096329294	0.001232002	0.744696595
CbMPDiCbraya	T4S02D2	T4S12D3	0.000574096	0.089486801	0.002670735	0.003271166	0.903997202
CbMPDiCbraya	T4S02D2	T4S13D1	0	0.130355847	0.296238388	0.000916135	0.57248963
CbMPDiCbraya	T4S02D2	T4S13D2	0.000747837	0.174320789	0.124684535	0.0012345	0.699012339
CbMPDiCbraya	T4S02D2	T4S13D3	0.001629999	0.119088961	0.057310684	0.003231172	0.818739183
CbMPDiCbraya	T4S03D1	T4S03D2	0.009850347	0.152281305	0.311710694	0.001159916	0.524997737
CbMPDiCbraya	T4S03D1	T4S03D3	0.000371962	0.109823703	0.108952156	0.003364999	0.777487181
CbMPDiCbraya	T4S03D1	T4S11D1	0.005707551	0.077621454	0.105278444	0.000779703	0.810612847
CbMPDiCbraya	T4S03D1	T4S11D2	0	0.069229993	0.14139472	0.001807306	0.787567981
CbMPDiCbraya	T4S03D1	T4S11D3	0	0.131329995	0.131706444	0.001732487	0.735231075
CbMPDiCbraya	T4S03D1	T4S12D1	0	0.00282564	0.219159518	0.000721827	0.777293015
CbMPDiCbraya	T4S03D1	T4S12D2	0.027740214	0.126455156	0.190902651	0.000880901	0.654021078
CbMPDiCbraya	T4S03D1	T4S12D3	0.013735869	0.040192859	0.134590519	0.00276402	0.808716733
CbMPDiCbraya	T4S03D1	T4S13D1	0	0.11298299	0.356105705	0.000843397	0.530067908
CbMPDiCbraya	T4S03D1	T4S13D2	0	0.130835392	0.234664051	0.001295647	0.63320491
CbMPDiCbraya	T4S03D1	T4S13D3	0.000346602	0.084928746	0.152890086	0	0.761834566
CbMPDiCbraya	T4S03D2	T4S03D3	0	0.897798405	0.022443891	0.001097304	0.0786604
CbMPDiCbraya	T4S03D2	T4S11D1	0	0.697084214	0.199970081	0.000248445	0.102697261
CbMPDiCbraya	T4S03D2	T4S11D2	0	0.849392046	0.077358207	0.000720937	0.07252881
CbMPDiCbraya	T4S03D2	T4S11D3	0.002212205	0.703155306	0.219918897	0.001040075	0.073673516
CbMPDiCbraya	T4S03D2	T4S12D1	0.002011845	0.51395975	0.244382107	0.000830241	0.238816057
CbMPDiCbraya	T4S03D2	T4S12D2	0.005929429	0.264559866	0.080396354	0	0.649114352
CbMPDiCbraya	T4S03D2	T4S12D3	0.126629198	0.73217794	0.07772891	0.002431882	0.061032069
CbMPDiCbraya	T4S03D2	T4S13D1	0.035055088	0.27485423	0.300914529	8.90E-05	0.389087196
CbMPDiCbraya	T4S03D2	T4S13D2	0.002880693	0.124604599	0.274859129	0.000464722	0.597190857
CbMPDiCbraya	T4S03D2	T4S13D3	0	0.84014292	0.092286583	9.83E-05	0.067472167
CbMPDiCbraya	T4S03D3	T4S11D1	0	0.928670964	0	0.006871028	0.064458008
CbMPDiCbraya	T4S03D3	T4S11D2	0	0.960215168	0	0.005268831	0.034516002
CbMPDiCbraya	T4S03D3	T4S11D3	0.00073037	0.818159846	0	0.003516187	0.177593596
CbMPDiCbraya	T4S03D3	T4S12D1	0	0.789667059	0.015833093	0.003465355	0.191034493
CbMPDiCbraya	T4S03D3	T4S12D2	0.018289927	0.097974107	0.013249048	0.005814832	0.864672086
CbMPDiCbraya	T4S03D3	T4S12D3	0.003465354	0.967939124	0.002728132	0.002384622	0.023482767
CbMPDiCbraya	T4S03D3	T4S13D1	8.99E-05	0.104957673	0.22136828	0.004684765	0.668899341
CbMPDiCbraya	T4S03D3	T4S13D2	0.001346778	0.102349341	0.043825029	0.002928372	0.84955048
CbMPDiCbraya	T4S03D3	T4S13D3	4.76E-05	0.969734734	0	0.00386133	0.026356329
CbMPDiCbraya	T4S11D1	T4S11D2	0	0.932874891	0	0.002383944	0.064741165
CbMPDiCbraya	T4S11D1	T4S11D3	0	0.911640835	0	0.002895094	0.085464071
CbMPDiCbraya	T4S11D1	T4S12D1	0	0.792455246	0.015805983	0.004605677	0.187133093
CbMPDiCbraya	T4S11D1	T4S12D2	0.00364043	0.069101752	0.060244171	0.003643476	0.86337017
CbMPDiCbraya	T4S11D1	T4S12D3	0.000476731	0.940335183	0.002691423	0.001589181	0.054907481
CbMPDiCbraya	T4S11D1	T4S13D1	0.032524529	0.037763822	0.291139019	0.004813888	0.633758741
CbMPDiCbraya	T4S11D1	T4S13D2	0.001802625	0.05416698	0.09583815	0.001686062	0.846506182
CbMPDiCbraya	T4S11D1	T4S13D3	0	0.933698065	0	0.001627979	0.064673956
CbMPDiCbraya	T4S11D2	T4S11D3	7.53E-05	0.832234772	0.003094989	0.002316958	0.162277998
CbMPDiCbraya	T4S11D2	T4S12D1	7.53E-05	0.803347789	0.017954588	0.002102851	0.176519451
CbMPDiCbraya	T4S11D2	T4S12D2	0.001458297	0.095277584	0.006022964	0.003727408	0.893513748
CbMPDiCbraya	T4S11D2	T4S12D3	0.000810959	0.976976872	0.002666267	0.003962221	0.015583682
CbMPDiCbraya	T4S11D2	T4S13D1	0	0.063871599	0.260100041	0.002403387	0.673624972
CbMPDiCbraya	T4S11D2	T4S13D2	0	0.080426943	0.061675587	0.001725515	0.856171954
CbMPDiCbraya	T4S11D2	T4S13D3	0.000403658	0.961036646	0.014762565	0.002960017	0.020837114
CbMPDiCbraya	T4S11D3	T4S12D1	0	0.725728701	0.013835521	0.001868639	0.258567139
CbMPDiCbraya	T4S11D3	T4S12D2	0.000435147	0.001332898	0.005756689	0.002680912	0.989794354
CbMPDiCbraya	T4S11D3	T4S12D3	0.000334374	0.956403294	0.002641228	0.003687237	0.036933868
CbMPDiCbraya	T4S11D3	T4S13D1	0	0.125274375	0.245354933	0.001764787	0.627605904
CbMPDiCbraya	T4S11D3	T4S13D2	0	0	0.021705103	0.002060243	0.976234654
CbMPDiCbraya	T4S11D3	T4S13D3	0.00070501	0.934460153	0.014637182	0.002978764	0.047218892
CbMPDiCbraya	T4S12D1	T4S12D2	0.003521123	0	0.027048915	0.002934506	0.966495456
CbMPDiCbraya	T4S12D1	T4S12D3	0.000367839	0.837862901	0.016845687	0.004452915	0.140470658
CbMPDiCbraya	T4S12D1	T4S13D1	0	0.000721289	0.308514354	0.002429322	0.688335036
CbMPDiCbraya	T4S12D1	T4S13D2	0	0	0.091915549	0.000694449	0.907390001
CbMPDiCbraya	T4S12D1	T4S13D3	0.00050465	0.78581778	0.030486577	0.00413773	0.179053263
CbMPDiCbraya	T4S12D2	T4S12D3	0.002220053	0.06650502	0.006681125	0.003928156	0.920665646
CbMPDiCbraya	T4S12D2	T4S13D1	0.041853818	0.10303192	0.272664715	0.004310938	0.578138609
CbMPDiCbraya	T4S12D2	T4S13D2	0.016638931	0.122266334	0.08276683	0.001625875	0.77670203
CbMPDiCbraya	T4S12D2	T4S13D3	0.015469235	0.098558536	0.014645627	0.003862	0.867464602
CbMPDiCbraya	T4S12D3	T4S13D1	0.030488548	0.123502149	0.173155909	0.002024885	0.670828509
CbMPDiCbraya	T4S12D3	T4S13D2	0.009400032	0.052861306	0.006235401	0.001465144	0.930038117
CbMPDiCbraya	T4S12D3	T4S13D3	0.005798584	0.963154501	0.017278679	0.0018622	0.011906036
CbMPDiCbraya	T4S13D1	T4S13D2	0	0.090555164	0.320459358	0.001984923	0.587000555
CbMPDiCbraya	T4S13D1	T4S13D3	0	0.168121062	0.206121223	0.001959328	0.623798388
CbMPDiCbraya	T4S13D2	T4S13D3	0.000531433	0.083623764	0.036324105	0.00058762	0.878933078
