# Supplementary material for: Rhizosphere Soil Microbial Community Under Ice in a High-Latitude Wetland: Different Community Assembly Processes Shape Patterns of Rare and Abundant Microbes
Source: Front Microbiol. 2022 May 23;13:783371. doi: 10.3389/fmicb.2022.783371 (PMC9169045; doi:10.3389/fmicb.2022.783371)
Supplement: Supplementary file 2 [file Data_Sheet_2.ZIP › diversity_alpha.csv]

ID	observed_species	shannon	simpson	shannon_hill	simpson_hill
T1S01D1	544	25.12335324	0.872120163	0.046182635	8.49E-05
T1S01D2	333	9.168732593	0.735437782	0.027533732	8.27E-05
T1S01D3	178	2.541227814	0.305378095	0.014276561	8.02E-05
T1S02D1	232	3.419405864	0.488471803	0.014738818	6.35E-05
T1S03D1	208	4.180692279	0.545784836	0.020099482	9.66E-05
T1S03D2	320	11.62443897	0.817849594	0.036326372	0.00011352
T1S03D3	237	4.369750196	0.528115937	0.018437765	7.78E-05
T1S11D1	255	6.008094858	0.687018346	0.023561156	9.24E-05
T1S11D2	184	2.794706341	0.426909763	0.015188621	8.25E-05
T1S11D3	370	8.081618789	0.591663879	0.021842213	5.90E-05
T1S12D1	327	16.83398854	0.879819562	0.051480087	0.000157431
T1S12D2	122	1.905873845	0.25953182	0.015621917	0.000128048
T2S01D1	1228	125.4952924	0.971862366	0.102194864	8.32E-05
T2S01D2	427	4.209081279	0.551934822	0.009857333	2.31E-05
T2S01D3	534	6.454625937	0.590807509	0.012087314	2.26E-05
T2S02D1	1012	142.1970116	0.978599524	0.140510881	0.000138845
T2S02D2	588	13.52721187	0.736818628	0.023005462	3.91E-05
T2S03D2	810	26.02263322	0.839231409	0.032126708	3.97E-05
T2S03D3	795	30.63310386	0.874210831	0.038532206	4.85E-05
T2S11D1	539	5.636456015	0.6351153	0.010457247	1.94E-05
T2S11D2	863	27.82896986	0.895011632	0.032246779	3.74E-05
T2S11D3	1099	34.85636464	0.814142491	0.031716437	2.89E-05
T2S12D3	1101	89.58765486	0.960843456	0.08136935	7.39E-05
T2S13D2	969	64.44929315	0.95375687	0.066511138	6.86E-05
T2S13D3	882	37.11162733	0.901546242	0.042076675	4.77E-05
T3S01D1	381	26.55547535	0.916822306	0.06969941	0.000182938
T3S01D2	613	38.39866276	0.930536015	0.062640559	0.000102187
T3S01D3	760	68.62279863	0.964518681	0.090293156	0.000118807
T3S02D1	200	1.712679226	0.145795453	0.008563396	4.28E-05
T3S02D2	601	39.17791155	0.948078383	0.065187873	0.000108466
T3S03D1	446	4.936291348	0.432956999	0.011067918	2.48E-05
T3S03D3	317	15.00709275	0.852343936	0.047340987	0.000149341
T3S11D1	353	9.44855145	0.777782157	0.026766435	7.58E-05
T3S11D2	663	40.07658541	0.911698525	0.060447338	9.12E-05
T3S12D2	210	9.114356099	0.828058388	0.043401696	0.000206675
T3S12D3	132	1.329653342	0.078636407	0.010073131	7.63E-05
T3S13D1	115	1.356782558	0.07203996	0.011798109	0.000102592
T3S13D2	248	13.02994729	0.79474042	0.05254011	0.000211855
T3S13D3	243	14.78644163	0.837990793	0.060849554	0.00025041
T4S01D1	140	2.105198942	0.276895427	0.015037135	0.000107408
T4S01D2	135	2.233623568	0.424171376	0.01654536	0.000122558
T4S01D3	232	5.074116987	0.680310056	0.021871194	9.43E-05
T4S02D1	240	6.922389209	0.709655323	0.028843288	0.00012018
T4S02D2	252	12.76927012	0.786693399	0.050671707	0.000201078
T4S03D1	213	12.32094973	0.840704267	0.057844834	0.000271572
T4S03D2	254	23.98522575	0.888218317	0.094430023	0.000371772
T4S03D3	179	3.365292011	0.421230287	0.018800514	0.000105031
T4S11D1	163	1.805337897	0.20511971	0.011075693	6.79E-05
T4S11D2	152	1.737067782	0.168962902	0.011428078	7.52E-05
T4S11D3	144	2.878534057	0.421855066	0.01998982	0.000138818
T4S12D1	253	4.320614448	0.507706871	0.017077527	6.75E-05
T4S12D2	202	3.823578884	0.432892297	0.018928608	9.37E-05
T4S12D3	126	1.175279638	0.037249313	0.009327616	7.40E-05
T4S13D1	128	6.545709468	0.756573586	0.051138355	0.000399518
T4S13D2	265	8.405017686	0.678762199	0.031717048	0.000119687
T4S13D3	135	2.135110084	0.242009913	0.01581563	0.000117153
