# Supplementary material for: Rhizosphere Soil Microbial Community Under Ice in a High-Latitude Wetland: Different Community Assembly Processes Shape Patterns of Rare and Abundant Microbes
Source: Front Microbiol. 2022 May 23;13:783371. doi: 10.3389/fmicb.2022.783371 (PMC9169045; doi:10.3389/fmicb.2022.783371)
Supplement: Supplementary file 2 [file Data_Sheet_2.ZIP › diversity_beta.csv]

Sample1	Sample2	Bray Curtis
T1S01D1	T1S01D1	0
T1S01D2	T1S01D1	0.453738887
T1S01D3	T1S01D1	0.557570978
T1S02D1	T1S01D1	0.506775165
T1S02D2	T1S01D1	0.502312159
T1S03D1	T1S01D1	0.518909521
T1S03D2	T1S01D1	0.481108403
T1S03D3	T1S01D1	0.543124462
T1S11D1	T1S01D1	0.583399054
T1S11D2	T1S01D1	0.528032693
T1S11D3	T1S01D1	0.424326068
T1S12D1	T1S01D1	0.448039145
T1S12D2	T1S01D1	0.50795813
T1S12D3	T1S01D1	0.566747921
T1S13D1	T1S01D1	0.738546745
T1S13D3	T1S01D1	0.564919702
T1S01D1	T1S01D2	0.453738887
T1S01D2	T1S01D2	0
T1S01D3	T1S01D2	0.437858474
T1S02D1	T1S01D2	0.495017207
T1S02D2	T1S01D2	0.506775165
T1S03D1	T1S01D2	0.576552194
T1S03D2	T1S01D2	0.480301835
T1S03D3	T1S01D2	0.576104101
T1S11D1	T1S01D2	0.58945727
T1S11D2	T1S01D2	0.578971896
T1S11D3	T1S01D2	0.444328936
T1S12D1	T1S01D2	0.6103384
T1S12D2	T1S01D2	0.428036278
T1S12D3	T1S01D2	0.520683969
T1S13D1	T1S01D2	0.726968024
T1S13D3	T1S01D2	0.627097075
T1S01D1	T1S01D3	0.557570978
T1S01D2	T1S01D3	0.437858474
T1S01D3	T1S01D3	0
T1S02D1	T1S01D3	0.571210926
T1S02D2	T1S01D3	0.596339977
T1S03D1	T1S01D3	0.66054273
T1S03D2	T1S01D3	0.560151993
T1S03D3	T1S01D3	0.652046888
T1S11D1	T1S01D3	0.604387726
T1S11D2	T1S01D3	0.641597362
T1S11D3	T1S01D3	0.537012475
T1S12D1	T1S01D3	0.695816605
T1S12D2	T1S01D3	0.56500932
T1S12D3	T1S01D3	0.546942214
T1S13D1	T1S01D3	0.770916977
T1S13D3	T1S01D3	0.703971896
T1S01D1	T1S02D1	0.506775165
T1S01D2	T1S02D1	0.495017207
T1S01D3	T1S02D1	0.571210926
T1S02D1	T1S02D1	0
T1S02D2	T1S02D1	0.463023373
T1S03D1	T1S02D1	0.464887439
T1S03D2	T1S02D1	0.41816031
T1S03D3	T1S02D1	0.496325638
T1S11D1	T1S02D1	0.548770433
T1S11D2	T1S02D1	0.561030255
T1S11D3	T1S02D1	0.531474046
T1S12D1	T1S02D1	0.583578291
T1S12D2	T1S02D1	0.481269716
T1S12D3	T1S02D1	0.62123602
T1S13D1	T1S02D1	0.483886579
T1S13D3	T1S02D1	0.539772727
T1S01D1	T1S02D2	0.502312159
T1S01D2	T1S02D2	0.506775165
T1S01D3	T1S02D2	0.596339977
T1S02D1	T1S02D2	0.463023373
T1S02D2	T1S02D2	0
T1S03D1	T1S02D2	0.546314884
T1S03D2	T1S02D2	0.417192429
T1S03D3	T1S02D2	0.521902782
T1S11D1	T1S02D2	0.661223831
T1S11D2	T1S02D2	0.622221824
T1S11D3	T1S02D2	0.564865931
T1S12D1	T1S02D2	0.589654431
T1S12D2	T1S02D2	0.463041296
T1S12D3	T1S02D2	0.610768569
T1S13D1	T1S02D2	0.74643318
T1S13D3	T1S02D2	0.610445942
T1S01D1	T1S03D1	0.518909521
T1S01D2	T1S03D1	0.576552194
T1S01D3	T1S03D1	0.66054273
T1S02D1	T1S03D1	0.464887439
T1S02D2	T1S03D1	0.546314884
T1S03D1	T1S03D1	0
T1S03D2	T1S03D1	0.490339117
T1S03D3	T1S03D1	0.428753226
T1S11D1	T1S03D1	0.601430313
T1S11D2	T1S03D1	0.525630915
T1S11D3	T1S03D1	0.554093777
T1S12D1	T1S03D1	0.561424577
T1S12D2	T1S03D1	0.573953255
T1S12D3	T1S03D1	0.666493404
T1S13D1	T1S03D1	0.652925151
T1S13D3	T1S03D1	0.397601807
T1S01D1	T1S03D2	0.481108403
T1S01D2	T1S03D2	0.480301835
T1S01D3	T1S03D2	0.560151993
T1S02D1	T1S03D2	0.41816031
T1S02D2	T1S03D2	0.417192429
T1S03D1	T1S03D2	0.490339117
T1S03D2	T1S03D2	0
T1S03D3	T1S03D2	0.457359478
T1S11D1	T1S03D2	0.596913536
T1S11D2	T1S03D2	0.582018927
T1S11D3	T1S03D2	0.538984084
T1S12D1	T1S03D2	0.587879983
T1S12D2	T1S03D2	0.476430313
T1S12D3	T1S03D2	0.597755951
T1S13D1	T1S03D2	0.69888156
T1S13D3	T1S03D2	0.555527674
T1S01D1	T1S03D3	0.543124462
T1S01D2	T1S03D3	0.576104101
T1S01D3	T1S03D3	0.652046888
T1S02D1	T1S03D3	0.496325638
T1S02D2	T1S03D3	0.521902782
T1S03D1	T1S03D3	0.428753226
T1S03D2	T1S03D3	0.457359478
T1S03D3	T1S03D3	0
T1S11D1	T1S03D3	0.649322484
T1S11D2	T1S03D3	0.565941354
T1S11D3	T1S03D3	0.562302839
T1S12D1	T1S03D3	0.597343705
T1S12D2	T1S03D3	0.582556639
T1S12D3	T1S03D3	0.651867651
T1S13D1	T1S03D3	0.680599369
T1S13D3	T1S03D3	0.455136937
T1S01D1	T1S11D1	0.583399054
T1S01D2	T1S11D1	0.58945727
T1S01D3	T1S11D1	0.604387726
T1S02D1	T1S11D1	0.548770433
T1S02D2	T1S11D1	0.661223831
T1S03D1	T1S11D1	0.601430313
T1S03D2	T1S11D1	0.596913536
T1S03D3	T1S11D1	0.649322484
T1S11D1	T1S11D1	0
T1S11D2	T1S11D1	0.568343132
T1S11D3	T1S11D1	0.540830227
T1S12D1	T1S11D1	0.704455836
T1S12D2	T1S11D1	0.660238027
T1S12D3	T1S11D1	0.675598652
T1S13D1	T1S11D1	0.683431316
T1S13D3	T1S11D1	0.654090192
T1S01D1	T1S11D2	0.528032693
T1S01D2	T1S11D2	0.578971896
T1S01D3	T1S11D2	0.641597362
T1S02D1	T1S11D2	0.561030255
T1S02D2	T1S11D2	0.622221824
T1S03D1	T1S11D2	0.525630915
T1S03D2	T1S11D2	0.582018927
T1S03D3	T1S11D2	0.565941354
T1S11D1	T1S11D2	0.568343132
T1S11D2	T1S11D2	0
T1S11D3	T1S11D2	0.45341626
T1S12D1	T1S11D2	0.584743332
T1S12D2	T1S11D2	0.615966447
T1S12D3	T1S11D2	0.656187267
T1S13D1	T1S11D2	0.724709636
T1S13D3	T1S11D2	0.491038142
T1S01D1	T1S11D3	0.424326068
T1S01D2	T1S11D3	0.444328936
T1S01D3	T1S11D3	0.537012475
T1S02D1	T1S11D3	0.531474046
T1S02D2	T1S11D3	0.564865931
T1S03D1	T1S11D3	0.554093777
T1S03D2	T1S11D3	0.538984084
T1S03D3	T1S11D3	0.562302839
T1S11D1	T1S11D3	0.540830227
T1S11D2	T1S11D3	0.45341626
T1S11D3	T1S11D3	0
T1S12D1	T1S11D3	0.590299685
T1S12D2	T1S11D3	0.558753943
T1S12D3	T1S11D3	0.577842701
T1S13D1	T1S11D3	0.739837253
T1S13D3	T1S11D3	0.589045024
T1S01D1	T1S12D1	0.448039145
T1S01D2	T1S12D1	0.6103384
T1S01D3	T1S12D1	0.695816605
T1S02D1	T1S12D1	0.583578291
T1S02D2	T1S12D1	0.589654431
T1S03D1	T1S12D1	0.561424577
T1S03D2	T1S12D1	0.587879983
T1S03D3	T1S12D1	0.597343705
T1S11D1	T1S12D1	0.704455836
T1S11D2	T1S12D1	0.584743332
T1S11D3	T1S12D1	0.590299685
T1S12D1	T1S12D1	0
T1S12D2	T1S12D1	0.551082592
T1S12D3	T1S12D1	0.629445082
T1S13D1	T1S12D1	0.751792372
T1S13D3	T1S12D1	0.555205047
T1S01D1	T1S12D2	0.50795813
T1S01D2	T1S12D2	0.428036278
T1S01D3	T1S12D2	0.56500932
T1S02D1	T1S12D2	0.481269716
T1S02D2	T1S12D2	0.463041296
T1S03D1	T1S12D2	0.573953255
T1S03D2	T1S12D2	0.476430313
T1S03D3	T1S12D2	0.582556639
T1S11D1	T1S12D2	0.660238027
T1S11D2	T1S12D2	0.615966447
T1S11D3	T1S12D2	0.558753943
T1S12D1	T1S12D2	0.551082592
T1S12D2	T1S12D2	0
T1S12D3	T1S12D2	0.564991397
T1S13D1	T1S12D2	0.70900846
T1S13D3	T1S12D2	0.602774591
T1S01D1	T1S12D3	0.566747921
T1S01D2	T1S12D3	0.520683969
T1S01D3	T1S12D3	0.546942214
T1S02D1	T1S12D3	0.62123602
T1S02D2	T1S12D3	0.610768569
T1S03D1	T1S12D3	0.666493404
T1S03D2	T1S12D3	0.597755951
T1S03D3	T1S12D3	0.651867651
T1S11D1	T1S12D3	0.675598652
T1S11D2	T1S12D3	0.656187267
T1S11D3	T1S12D3	0.577842701
T1S12D1	T1S12D3	0.629445082
T1S12D2	T1S12D3	0.564991397
T1S12D3	T1S12D3	0
T1S13D1	T1S12D3	0.769178377
T1S13D3	T1S12D3	0.658624892
T1S01D1	T1S13D1	0.738546745
T1S01D2	T1S13D1	0.726968024
T1S01D3	T1S13D1	0.770916977
T1S02D1	T1S13D1	0.483886579
T1S02D2	T1S13D1	0.74643318
T1S03D1	T1S13D1	0.652925151
T1S03D2	T1S13D1	0.69888156
T1S03D3	T1S13D1	0.680599369
T1S11D1	T1S13D1	0.683431316
T1S11D2	T1S13D1	0.724709636
T1S11D3	T1S13D1	0.739837253
T1S12D1	T1S13D1	0.751792372
T1S12D2	T1S13D1	0.70900846
T1S12D3	T1S13D1	0.769178377
T1S13D1	T1S13D1	0
T1S13D3	T1S13D1	0.657065529
T1S01D1	T1S13D3	0.564919702
T1S01D2	T1S13D3	0.627097075
T1S01D3	T1S13D3	0.703971896
T1S02D1	T1S13D3	0.539772727
T1S02D2	T1S13D3	0.610445942
T1S03D1	T1S13D3	0.397601807
T1S03D2	T1S13D3	0.555527674
T1S03D3	T1S13D3	0.455136937
T1S11D1	T1S13D3	0.654090192
T1S11D2	T1S13D3	0.491038142
T1S11D3	T1S13D3	0.589045024
T1S12D1	T1S13D3	0.555205047
T1S12D2	T1S13D3	0.602774591
T1S12D3	T1S13D3	0.658624892
T1S13D1	T1S13D3	0.657065529
T1S13D3	T1S13D3	0
T2S01D1	T2S01D1	0
T2S01D2	T2S01D1	0.447389052
T2S01D3	T2S01D1	0.506101302
T2S02D1	T2S01D1	0.47515168
T2S02D2	T2S01D1	0.50242007
T2S03D1	T2S01D1	0.54957734
T2S03D2	T2S01D1	0.592865908
T2S03D3	T2S01D1	0.599495535
T2S11D1	T2S01D1	0.438816552
T2S11D2	T2S01D1	0.404986707
T2S11D3	T2S01D1	0.48210512
T2S12D1	T2S01D1	0.539828891
T2S12D2	T2S01D1	0.397147045
T2S12D3	T2S01D1	0.533403777
T2S13D1	T2S01D1	0.627564933
T2S13D2	T2S01D1	0.656111528
T2S13D3	T2S01D1	0.649328516
T2S01D1	T2S01D2	0.447389052
T2S01D2	T2S01D2	0
T2S01D3	T2S01D2	0.391949008
T2S02D1	T2S01D2	0.46390347
T2S02D2	T2S01D2	0.453933465
T2S03D1	T2S01D2	0.442992024
T2S03D2	T2S01D2	0.513906878
T2S03D3	T2S01D2	0.538039403
T2S11D1	T2S01D2	0.444133888
T2S11D2	T2S01D2	0.443793033
T2S11D3	T2S01D2	0.480264503
T2S12D1	T2S01D2	0.555150317
T2S12D2	T2S01D2	0.509595064
T2S12D3	T2S01D2	0.381314336
T2S13D1	T2S01D2	0.576641216
T2S13D2	T2S01D2	0.616401936
T2S13D3	T2S01D2	0.582947031
T2S01D1	T2S01D3	0.506101302
T2S01D2	T2S01D3	0.391949008
T2S01D3	T2S01D3	0
T2S02D1	T2S01D3	0.496438067
T2S02D2	T2S01D3	0.485684096
T2S03D1	T2S01D3	0.507924876
T2S03D2	T2S01D3	0.558609994
T2S03D3	T2S01D3	0.608954257
T2S11D1	T2S01D3	0.457597655
T2S11D2	T2S01D3	0.468726566
T2S11D3	T2S01D3	0.492143295
T2S12D1	T2S01D3	0.603534665
T2S12D2	T2S01D3	0.546526689
T2S12D3	T2S01D3	0.5106858
T2S13D1	T2S01D3	0.469271934
T2S13D2	T2S01D3	0.638387075
T2S13D3	T2S01D3	0.620679665
T2S01D1	T2S02D1	0.47515168
T2S01D2	T2S02D1	0.46390347
T2S01D3	T2S02D1	0.496438067
T2S02D1	T2S02D1	0
T2S02D2	T2S02D1	0.363300157
T2S03D1	T2S02D1	0.459148545
T2S03D2	T2S02D1	0.531972186
T2S03D3	T2S02D1	0.494000954
T2S11D1	T2S02D1	0.49422251
T2S11D2	T2S02D1	0.481150726
T2S11D3	T2S02D1	0.515679324
T2S12D1	T2S02D1	0.570710342
T2S12D2	T2S02D1	0.554434522
T2S12D3	T2S02D1	0.529688459
T2S13D1	T2S02D1	0.632098303
T2S13D2	T2S02D1	0.520741018
T2S13D3	T2S02D1	0.543833936
T2S01D1	T2S02D2	0.50242007
T2S01D2	T2S02D2	0.453933465
T2S01D3	T2S02D2	0.485684096
T2S02D1	T2S02D2	0.363300157
T2S02D2	T2S02D2	0
T2S03D1	T2S02D2	0.444730384
T2S03D2	T2S02D2	0.498909264
T2S03D3	T2S02D2	0.541788806
T2S11D1	T2S02D2	0.513003613
T2S11D2	T2S02D2	0.49422251
T2S11D3	T2S02D2	0.526382166
T2S12D1	T2S02D2	0.601063467
T2S12D2	T2S02D2	0.559649601
T2S12D3	T2S02D2	0.547293612
T2S13D1	T2S02D2	0.623253119
T2S13D2	T2S02D2	0.572959984
T2S13D3	T2S02D2	0.474248415
T2S01D1	T2S03D1	0.54957734
T2S01D2	T2S03D1	0.442992024
T2S01D3	T2S03D1	0.507924876
T2S02D1	T2S03D1	0.459148545
T2S02D2	T2S03D1	0.444730384
T2S03D1	T2S03D1	0
T2S03D2	T2S03D1	0.40786693
T2S03D3	T2S03D1	0.557059104
T2S11D1	T2S03D1	0.540101575
T2S11D2	T2S03D1	0.553514214
T2S11D3	T2S03D1	0.569875247
T2S12D1	T2S03D1	0.59424637
T2S12D2	T2S03D1	0.583151544
T2S12D3	T2S03D1	0.539811848
T2S13D1	T2S03D1	0.611118686
T2S13D2	T2S03D1	0.591928557
T2S13D3	T2S03D1	0.556581907
T2S01D1	T2S03D2	0.592865908
T2S01D2	T2S03D2	0.513906878
T2S01D3	T2S03D2	0.558609994
T2S02D1	T2S03D2	0.531972186
T2S02D2	T2S03D2	0.498909264
T2S03D1	T2S03D2	0.40786693
T2S03D2	T2S03D2	0
T2S03D3	T2S03D2	0.413422865
T2S11D1	T2S03D2	0.539777763
T2S11D2	T2S03D2	0.588741564
T2S11D3	T2S03D2	0.594655396
T2S12D1	T2S03D2	0.609533711
T2S12D2	T2S03D2	0.621139819
T2S12D3	T2S03D2	0.582674347
T2S13D1	T2S03D2	0.647266344
T2S13D2	T2S03D2	0.589917513
T2S13D3	T2S03D2	0.565307792
T2S01D1	T2S03D3	0.599495535
T2S01D2	T2S03D3	0.538039403
T2S01D3	T2S03D3	0.608954257
T2S02D1	T2S03D3	0.494000954
T2S02D2	T2S03D3	0.541788806
T2S03D1	T2S03D3	0.557059104
T2S03D2	T2S03D3	0.413422865
T2S03D3	T2S03D3	0
T2S11D1	T2S03D3	0.547498125
T2S11D2	T2S03D3	0.587003204
T2S11D3	T2S03D3	0.598353671
T2S12D1	T2S03D3	0.609329198
T2S12D2	T2S03D3	0.628110301
T2S12D3	T2S03D3	0.553037017
T2S13D1	T2S03D3	0.664172745
T2S13D2	T2S03D3	0.571954462
T2S13D3	T2S03D3	0.543765765
T2S01D1	T2S11D1	0.438816552
T2S01D2	T2S11D1	0.444133888
T2S01D3	T2S11D1	0.457597655
T2S02D1	T2S11D1	0.49422251
T2S02D2	T2S11D1	0.513003613
T2S03D1	T2S11D1	0.540101575
T2S03D2	T2S11D1	0.539777763
T2S03D3	T2S11D1	0.547498125
T2S11D1	T2S11D1	0
T2S11D2	T2S11D1	0.386188561
T2S11D3	T2S11D1	0.478611357
T2S12D1	T2S11D1	0.514196605
T2S12D2	T2S11D1	0.537562206
T2S12D3	T2S11D1	0.579777081
T2S13D1	T2S11D1	0.645766583
T2S13D2	T2S11D1	0.67414275
T2S13D3	T2S11D1	0.678829504
T2S01D1	T2S11D2	0.404986707
T2S01D2	T2S11D2	0.443793033
T2S01D3	T2S11D2	0.468726566
T2S02D1	T2S11D2	0.481150726
T2S02D2	T2S11D2	0.49422251
T2S03D1	T2S11D2	0.553514214
T2S03D2	T2S11D2	0.588741564
T2S03D3	T2S11D2	0.587003204
T2S11D1	T2S11D2	0.386188561
T2S11D2	T2S11D2	0
T2S11D3	T2S11D2	0.419387825
T2S12D1	T2S11D2	0.447184539
T2S12D2	T2S11D2	0.501670189
T2S12D3	T2S11D2	0.559496217
T2S13D1	T2S11D2	0.637909878
T2S13D2	T2S11D2	0.664411344
T2S13D3	T2S11D2	0.66296271
T2S01D1	T2S11D3	0.48210512
T2S01D2	T2S11D3	0.480264503
T2S01D3	T2S11D3	0.492143295
T2S02D1	T2S11D3	0.515679324
T2S02D2	T2S11D3	0.526382166
T2S03D1	T2S11D3	0.569875247
T2S03D2	T2S11D3	0.594655396
T2S03D3	T2S11D3	0.598353671
T2S11D1	T2S11D3	0.478611357
T2S11D2	T2S11D3	0.419387825
T2S11D3	T2S11D3	0
T2S12D1	T2S11D3	0.537187266
T2S12D2	T2S11D3	0.593939601
T2S12D3	T2S11D3	0.579623696
T2S13D1	T2S11D3	0.652754107
T2S13D2	T2S11D3	0.685919286
T2S13D3	T2S11D3	0.66587702
T2S01D1	T2S12D1	0.539828891
T2S01D2	T2S12D1	0.555150317
T2S01D3	T2S12D1	0.603534665
T2S02D1	T2S12D1	0.570710342
T2S02D2	T2S12D1	0.601063467
T2S03D1	T2S12D1	0.59424637
T2S03D2	T2S12D1	0.609533711
T2S03D3	T2S12D1	0.609329198
T2S11D1	T2S12D1	0.514196605
T2S11D2	T2S12D1	0.447184539
T2S11D3	T2S12D1	0.537187266
T2S12D1	T2S12D1	0
T2S12D2	T2S12D1	0.548861545
T2S12D3	T2S12D1	0.604574272
T2S13D1	T2S12D1	0.671859022
T2S13D2	T2S12D1	0.656844366
T2S13D3	T2S12D1	0.684436567
T2S01D1	T2S12D2	0.397147045
T2S01D2	T2S12D2	0.509595064
T2S01D3	T2S12D2	0.546526689
T2S02D1	T2S12D2	0.554434522
T2S02D2	T2S12D2	0.559649601
T2S03D1	T2S12D2	0.583151544
T2S03D2	T2S12D2	0.621139819
T2S03D3	T2S12D2	0.628110301
T2S11D1	T2S12D2	0.537562206
T2S11D2	T2S12D2	0.501670189
T2S11D3	T2S12D2	0.593939601
T2S12D1	T2S12D2	0.548861545
T2S12D2	T2S12D2	0
T2S12D3	T2S12D2	0.478849956
T2S13D1	T2S12D2	0.564131843
T2S13D2	T2S12D2	0.603415366
T2S13D3	T2S12D2	0.606602359
T2S01D1	T2S12D3	0.533403777
T2S01D2	T2S12D3	0.381314336
T2S01D3	T2S12D3	0.5106858
T2S02D1	T2S12D3	0.529688459
T2S02D2	T2S12D3	0.547293612
T2S03D1	T2S12D3	0.539811848
T2S03D2	T2S12D3	0.582674347
T2S03D3	T2S12D3	0.553037017
T2S11D1	T2S12D3	0.579777081
T2S11D2	T2S12D3	0.559496217
T2S11D3	T2S12D3	0.579623696
T2S12D1	T2S12D3	0.604574272
T2S12D2	T2S12D3	0.478849956
T2S12D3	T2S12D3	0
T2S13D1	T2S12D3	0.55572977
T2S13D2	T2S12D3	0.573863249
T2S13D3	T2S12D3	0.477162724
T2S01D1	T2S13D1	0.627564933
T2S01D2	T2S13D1	0.576641216
T2S01D3	T2S13D1	0.469271934
T2S02D1	T2S13D1	0.632098303
T2S02D2	T2S13D1	0.623253119
T2S03D1	T2S13D1	0.611118686
T2S03D2	T2S13D1	0.647266344
T2S03D3	T2S13D1	0.664172745
T2S11D1	T2S13D1	0.645766583
T2S11D2	T2S13D1	0.637909878
T2S11D3	T2S13D1	0.652754107
T2S12D1	T2S13D1	0.671859022
T2S12D2	T2S13D1	0.564131843
T2S12D3	T2S13D1	0.55572977
T2S13D1	T2S13D1	0
T2S13D2	T2S13D1	0.625315291
T2S13D3	T2S13D1	0.621344332
T2S01D1	T2S13D2	0.656111528
T2S01D2	T2S13D2	0.616401936
T2S01D3	T2S13D2	0.638387075
T2S02D1	T2S13D2	0.520741018
T2S02D2	T2S13D2	0.572959984
T2S03D1	T2S13D2	0.591928557
T2S03D2	T2S13D2	0.589917513
T2S03D3	T2S13D2	0.571954462
T2S11D1	T2S13D2	0.67414275
T2S11D2	T2S13D2	0.664411344
T2S11D3	T2S13D2	0.685919286
T2S12D1	T2S13D2	0.656844366
T2S12D2	T2S13D2	0.603415366
T2S12D3	T2S13D2	0.573863249
T2S13D1	T2S13D2	0.625315291
T2S13D2	T2S13D2	0
T2S13D3	T2S13D2	0.49894335
T2S01D1	T2S13D3	0.649328516
T2S01D2	T2S13D3	0.582947031
T2S01D3	T2S13D3	0.620679665
T2S02D1	T2S13D3	0.543833936
T2S02D2	T2S13D3	0.474248415
T2S03D1	T2S13D3	0.556581907
T2S03D2	T2S13D3	0.565307792
T2S03D3	T2S13D3	0.543765765
T2S11D1	T2S13D3	0.678829504
T2S11D2	T2S13D3	0.66296271
T2S11D3	T2S13D3	0.66587702
T2S12D1	T2S13D3	0.684436567
T2S12D2	T2S13D3	0.606602359
T2S12D3	T2S13D3	0.477162724
T2S13D1	T2S13D3	0.621344332
T2S13D2	T2S13D3	0.49894335
T2S13D3	T2S13D3	0
T3S01D1	T3S01D1	0
T3S01D2	T3S01D1	0.495172263
T3S01D3	T3S01D1	0.434682237
T3S02D1	T3S01D1	0.512781363
T3S02D2	T3S01D1	0.507232309
T3S03D1	T3S01D1	0.60062333
T3S03D2	T3S01D1	0.526222862
T3S03D3	T3S01D1	0.482292397
T3S11D1	T3S01D1	0.583007697
T3S11D2	T3S01D1	0.4673581
T3S11D3	T3S01D1	0.60894949
T3S12D1	T3S01D1	0.544411118
T3S12D2	T3S01D1	0.506214564
T3S12D3	T3S01D1	0.861390983
T3S13D1	T3S01D1	0.706238607
T3S13D2	T3S01D1	0.625797662
T3S13D3	T3S01D1	0.66110691
T3S01D1	T3S01D2	0.495172263
T3S01D2	T3S01D2	0
T3S01D3	T3S01D2	0.459488825
T3S02D1	T3S01D2	0.565978467
T3S02D2	T3S01D2	0.528248895
T3S03D1	T3S01D2	0.645263642
T3S03D2	T3S01D2	0.549148601
T3S03D3	T3S01D2	0.53009822
T3S11D1	T3S01D2	0.487564166
T3S11D2	T3S01D2	0.497069801
T3S11D3	T3S01D2	0.610182747
T3S12D1	T3S01D2	0.564763931
T3S12D2	T3S01D2	0.575583668
T3S12D3	T3S01D2	0.782091597
T3S13D1	T3S01D2	0.742676914
T3S13D2	T3S01D2	0.624301377
T3S13D3	T3S01D2	0.647212645
T3S01D1	T3S01D3	0.434682237
T3S01D2	T3S01D3	0.459488825
T3S01D3	T3S01D3	0
T3S02D1	T3S01D3	0.497571483
T3S02D2	T3S01D3	0.496491783
T3S03D1	T3S01D3	0.581176548
T3S03D2	T3S01D3	0.527796253
T3S03D3	T3S01D3	0.457631596
T3S11D1	T3S01D3	0.574473471
T3S11D2	T3S01D3	0.450354073
T3S11D3	T3S01D3	0.589928642
T3S12D1	T3S01D3	0.575578673
T3S12D2	T3S01D3	0.5035562
T3S12D3	T3S01D3	0.843575685
T3S13D1	T3S01D3	0.668420925
T3S13D2	T3S01D3	0.572335814
T3S13D3	T3S01D3	0.61018198
T3S01D1	T3S02D1	0.512781363
T3S01D2	T3S02D1	0.565978467
T3S01D3	T3S02D1	0.497571483
T3S02D1	T3S02D1	0
T3S02D2	T3S02D1	0.412682811
T3S03D1	T3S02D1	0.495660685
T3S03D2	T3S02D1	0.504058827
T3S03D3	T3S02D1	0.486650018
T3S11D1	T3S02D1	0.626469432
T3S11D2	T3S02D1	0.457493718
T3S11D3	T3S02D1	0.632661287
T3S12D1	T3S02D1	0.636347892
T3S12D2	T3S02D1	0.522030764
T3S12D3	T3S02D1	0.840223244
T3S13D1	T3S02D1	0.686327806
T3S13D2	T3S02D1	0.534423444
T3S13D3	T3S02D1	0.579250177
T3S01D1	T3S02D2	0.507232309
T3S01D2	T3S02D2	0.528248895
T3S01D3	T3S02D2	0.496491783
T3S02D1	T3S02D2	0.412682811
T3S02D2	T3S02D2	0
T3S03D1	T3S02D2	0.499843268
T3S03D2	T3S02D2	0.501606697
T3S03D3	T3S02D2	0.512110698
T3S11D1	T3S02D2	0.59825638
T3S11D2	T3S02D2	0.44198383
T3S11D3	T3S02D2	0.615977175
T3S12D1	T3S02D2	0.646171232
T3S12D2	T3S02D2	0.458859145
T3S12D3	T3S02D2	0.807805087
T3S13D1	T3S02D2	0.710472711
T3S13D2	T3S02D2	0.569378555
T3S13D3	T3S02D2	0.523582507
T3S01D1	T3S03D1	0.60062333
T3S01D2	T3S03D1	0.645263642
T3S01D3	T3S03D1	0.581176548
T3S02D1	T3S03D1	0.495660685
T3S02D2	T3S03D1	0.499843268
T3S03D1	T3S03D1	0
T3S03D2	T3S03D1	0.492427748
T3S03D3	T3S03D1	0.514771467
T3S11D1	T3S03D1	0.693156355
T3S11D2	T3S03D1	0.550919432
T3S11D3	T3S03D1	0.648443701
T3S12D1	T3S03D1	0.677708161
T3S12D2	T3S03D1	0.608505623
T3S12D3	T3S03D1	0.837283301
T3S13D1	T3S03D1	0.594150935
T3S13D2	T3S03D1	0.523353643
T3S13D3	T3S03D1	0.519710514
T3S01D1	T3S03D2	0.526222862
T3S01D2	T3S03D2	0.549148601
T3S01D3	T3S03D2	0.527796253
T3S02D1	T3S03D2	0.504058827
T3S02D2	T3S03D2	0.501606697
T3S03D1	T3S03D2	0.492427748
T3S03D2	T3S03D2	0
T3S03D3	T3S03D2	0.374716625
T3S11D1	T3S03D2	0.644891661
T3S11D2	T3S03D2	0.521525131
T3S11D3	T3S03D2	0.601284179
T3S12D1	T3S03D2	0.605572525
T3S12D2	T3S03D2	0.559491423
T3S12D3	T3S03D2	0.82075386
T3S13D1	T3S03D2	0.613265534
T3S13D2	T3S03D2	0.492933399
T3S13D3	T3S03D2	0.542513339
T3S01D1	T3S03D3	0.482292397
T3S01D2	T3S03D3	0.53009822
T3S01D3	T3S03D3	0.457631596
T3S02D1	T3S03D3	0.486650018
T3S02D2	T3S03D3	0.512110698
T3S03D1	T3S03D3	0.514771467
T3S03D2	T3S03D3	0.374716625
T3S03D3	T3S03D3	0
T3S11D1	T3S03D3	0.621288708
T3S11D2	T3S03D3	0.473984639
T3S11D3	T3S03D3	0.587750016
T3S12D1	T3S03D3	0.55917732
T3S12D2	T3S03D3	0.528875305
T3S12D3	T3S03D3	0.838809462
T3S13D1	T3S03D3	0.640488465
T3S13D2	T3S03D3	0.493370904
T3S13D3	T3S03D3	0.56269379
T3S01D1	T3S11D1	0.583007697
T3S01D2	T3S11D1	0.487564166
T3S01D3	T3S11D1	0.574473471
T3S02D1	T3S11D1	0.626469432
T3S02D2	T3S11D1	0.59825638
T3S03D1	T3S11D1	0.693156355
T3S03D2	T3S11D1	0.644891661
T3S03D3	T3S11D1	0.621288708
T3S11D1	T3S11D1	0
T3S11D2	T3S11D1	0.590630995
T3S11D3	T3S11D1	0.693225744
T3S12D1	T3S11D1	0.601053832
T3S12D2	T3S11D1	0.664743864
T3S12D3	T3S11D1	0.846790533
T3S13D1	T3S11D1	0.806298068
T3S13D2	T3S11D1	0.729147251
T3S13D3	T3S11D1	0.736614399
T3S01D1	T3S11D2	0.4673581
T3S01D2	T3S11D2	0.497069801
T3S01D3	T3S11D2	0.450354073
T3S02D1	T3S11D2	0.457493718
T3S02D2	T3S11D2	0.44198383
T3S03D1	T3S11D2	0.550919432
T3S03D2	T3S11D2	0.521525131
T3S03D3	T3S11D2	0.473984639
T3S11D1	T3S11D2	0.590630995
T3S11D2	T3S11D2	0
T3S11D3	T3S11D2	0.586975908
T3S12D1	T3S11D2	0.626089938
T3S12D2	T3S11D2	0.518521455
T3S12D3	T3S11D2	0.834574939
T3S13D1	T3S11D2	0.720901391
T3S13D2	T3S11D2	0.568657972
T3S13D3	T3S11D2	0.588879629
T3S01D1	T3S11D3	0.60894949
T3S01D2	T3S11D3	0.610182747
T3S01D3	T3S11D3	0.589928642
T3S02D1	T3S11D3	0.632661287
T3S02D2	T3S11D3	0.615977175
T3S03D1	T3S11D3	0.648443701
T3S03D2	T3S11D3	0.601284179
T3S03D3	T3S11D3	0.587750016
T3S11D1	T3S11D3	0.693225744
T3S11D2	T3S11D3	0.586975908
T3S11D3	T3S11D3	0
T3S12D1	T3S11D3	0.684292061
T3S12D2	T3S11D3	0.650577948
T3S12D3	T3S11D3	0.806251517
T3S13D1	T3S11D3	0.76570605
T3S13D2	T3S11D3	0.695796513
T3S13D3	T3S11D3	0.707067414
T3S01D1	T3S12D1	0.544411118
T3S01D2	T3S12D1	0.564763931
T3S01D3	T3S12D1	0.575578673
T3S02D1	T3S12D1	0.636347892
T3S02D2	T3S12D1	0.646171232
T3S03D1	T3S12D1	0.677708161
T3S03D2	T3S12D1	0.605572525
T3S03D3	T3S12D1	0.55917732
T3S11D1	T3S12D1	0.601053832
T3S11D2	T3S12D1	0.626089938
T3S11D3	T3S12D1	0.684292061
T3S12D1	T3S12D1	0
T3S12D2	T3S12D1	0.64802616
T3S12D3	T3S12D1	0.866786305
T3S13D1	T3S12D1	0.724341104
T3S13D2	T3S12D1	0.69847672
T3S13D3	T3S12D1	0.737917637
T3S01D1	T3S12D2	0.506214564
T3S01D2	T3S12D2	0.575583668
T3S01D3	T3S12D2	0.5035562
T3S02D1	T3S12D2	0.522030764
T3S02D2	T3S12D2	0.458859145
T3S03D1	T3S12D2	0.608505623
T3S03D2	T3S12D2	0.559491423
T3S03D3	T3S12D2	0.528875305
T3S11D1	T3S12D2	0.664743864
T3S11D2	T3S12D2	0.518521455
T3S11D3	T3S12D2	0.650577948
T3S12D1	T3S12D2	0.64802616
T3S12D2	T3S12D2	0
T3S12D3	T3S12D2	0.833902503
T3S13D1	T3S12D2	0.695405249
T3S13D2	T3S12D2	0.542043184
T3S13D3	T3S12D2	0.584127184
T3S01D1	T3S12D3	0.861390983
T3S01D2	T3S12D3	0.782091597
T3S01D3	T3S12D3	0.843575685
T3S02D1	T3S12D3	0.840223244
T3S02D2	T3S12D3	0.807805087
T3S03D1	T3S12D3	0.837283301
T3S03D2	T3S12D3	0.82075386
T3S03D3	T3S12D3	0.838809462
T3S11D1	T3S12D3	0.846790533
T3S11D2	T3S12D3	0.834574939
T3S11D3	T3S12D3	0.806251517
T3S12D1	T3S12D3	0.866786305
T3S12D2	T3S12D3	0.833902503
T3S12D3	T3S12D3	0
T3S13D1	T3S12D3	0.855389778
T3S13D2	T3S12D3	0.835319695
T3S13D3	T3S12D3	0.817775244
T3S01D1	T3S13D1	0.706238607
T3S01D2	T3S13D1	0.742676914
T3S01D3	T3S13D1	0.668420925
T3S02D1	T3S13D1	0.686327806
T3S02D2	T3S13D1	0.710472711
T3S03D1	T3S13D1	0.594150935
T3S03D2	T3S13D1	0.613265534
T3S03D3	T3S13D1	0.640488465
T3S11D1	T3S13D1	0.806298068
T3S11D2	T3S13D1	0.720901391
T3S11D3	T3S13D1	0.76570605
T3S12D1	T3S13D1	0.724341104
T3S12D2	T3S13D1	0.695405249
T3S12D3	T3S13D1	0.855389778
T3S13D1	T3S13D1	0
T3S13D2	T3S13D1	0.585774158
T3S13D3	T3S13D1	0.616954049
T3S01D1	T3S13D2	0.625797662
T3S01D2	T3S13D2	0.624301377
T3S01D3	T3S13D2	0.572335814
T3S02D1	T3S13D2	0.534423444
T3S02D2	T3S13D2	0.569378555
T3S03D1	T3S13D2	0.523353643
T3S03D2	T3S13D2	0.492933399
T3S03D3	T3S13D2	0.493370904
T3S11D1	T3S13D2	0.729147251
T3S11D2	T3S13D2	0.568657972
T3S11D3	T3S13D2	0.695796513
T3S12D1	T3S13D2	0.69847672
T3S12D2	T3S13D2	0.542043184
T3S12D3	T3S13D2	0.835319695
T3S13D1	T3S13D2	0.585774158
T3S13D2	T3S13D2	0
T3S13D3	T3S13D2	0.391337665
T3S01D1	T3S13D3	0.66110691
T3S01D2	T3S13D3	0.647212645
T3S01D3	T3S13D3	0.61018198
T3S02D1	T3S13D3	0.579250177
T3S02D2	T3S13D3	0.523582507
T3S03D1	T3S13D3	0.519710514
T3S03D2	T3S13D3	0.542513339
T3S03D3	T3S13D3	0.56269379
T3S11D1	T3S13D3	0.736614399
T3S11D2	T3S13D3	0.588879629
T3S11D3	T3S13D3	0.707067414
T3S12D1	T3S13D3	0.737917637
T3S12D2	T3S13D3	0.584127184
T3S12D3	T3S13D3	0.817775244
T3S13D1	T3S13D3	0.616954049
T3S13D2	T3S13D3	0.391337665
T3S13D3	T3S13D3	0
T4S01D1	T4S01D1	0
T4S01D2	T4S01D1	0.429405493
T4S01D3	T4S01D1	0.583862179
T4S02D1	T4S01D1	0.498366926
T4S02D2	T4S01D1	0.488602325
T4S03D1	T4S01D1	0.641519013
T4S03D2	T4S01D1	0.664822054
T4S03D3	T4S01D1	0.548848386
T4S11D1	T4S01D1	0.424667039
T4S11D2	T4S01D1	0.483017718
T4S11D3	T4S01D1	0.509163832
T4S12D1	T4S01D1	0.608975986
T4S12D2	T4S01D1	0.548628387
T4S12D3	T4S01D1	0.563351441
T4S13D1	T4S01D1	0.706825066
T4S13D2	T4S01D1	0.640808245
T4S13D3	T4S01D1	0.559645293
T4S01D1	T4S01D2	0.429405493
T4S01D2	T4S01D2	0
T4S01D3	T4S01D2	0.444890085
T4S02D1	T4S01D2	0.426511652
T4S02D2	T4S01D2	0.455602376
T4S03D1	T4S01D2	0.631229798
T4S03D2	T4S01D2	0.635612868
T4S03D3	T4S01D2	0.451506998
T4S11D1	T4S01D2	0.433856256
T4S11D2	T4S01D2	0.429710108
T4S11D3	T4S01D2	0.421942428
T4S12D1	T4S01D2	0.61093906
T4S12D2	T4S01D2	0.598145234
T4S12D3	T4S01D2	0.389534785
T4S13D1	T4S01D2	0.591223706
T4S13D2	T4S01D2	0.571745274
T4S13D3	T4S01D2	0.517980742
T4S01D1	T4S01D3	0.583862179
T4S01D2	T4S01D3	0.444890085
T4S01D3	T4S01D3	0
T4S02D1	T4S01D3	0.492663857
T4S02D2	T4S01D3	0.478160803
T4S03D1	T4S01D3	0.535089946
T4S03D2	T4S01D3	0.633345179
T4S03D3	T4S01D3	0.459934677
T4S11D1	T4S01D3	0.547477619
T4S11D2	T4S01D3	0.594032932
T4S11D3	T4S01D3	0.522736119
T4S12D1	T4S01D3	0.645326699
T4S12D2	T4S01D3	0.605929837
T4S12D3	T4S01D3	0.577566804
T4S13D1	T4S01D3	0.492393089
T4S13D2	T4S01D3	0.642060551
T4S13D3	T4S01D3	0.620094431
T4S01D1	T4S02D1	0.498366926
T4S01D2	T4S02D1	0.426511652
T4S01D3	T4S02D1	0.492663857
T4S02D1	T4S02D1	0
T4S02D2	T4S02D1	0.354605608
T4S03D1	T4S02D1	0.557614527
T4S03D2	T4S02D1	0.569409893
T4S03D3	T4S02D1	0.488230018
T4S11D1	T4S02D1	0.562556058
T4S11D2	T4S02D1	0.46416544
T4S11D3	T4S02D1	0.506980758
T4S12D1	T4S02D1	0.56279298
T4S12D2	T4S02D1	0.532805334
T4S12D3	T4S02D1	0.531096106
T4S13D1	T4S02D1	0.605659068
T4S13D2	T4S02D1	0.470054661
T4S13D3	T4S02D1	0.50432384
T4S01D1	T4S02D2	0.488602325
T4S01D2	T4S02D2	0.455602376
T4S01D3	T4S02D2	0.478160803
T4S02D1	T4S02D2	0.354605608
T4S02D2	T4S02D2	0
T4S03D1	T4S02D2	0.541199167
T4S03D2	T4S02D2	0.601445229
T4S03D3	T4S02D2	0.493526933
T4S11D1	T4S02D2	0.572980657
T4S11D2	T4S02D2	0.506997682
T4S11D3	T4S02D2	0.500143846
T4S12D1	T4S02D2	0.57876834
T4S12D2	T4S02D2	0.5298438
T4S12D3	T4S02D2	0.564874516
T4S13D1	T4S02D2	0.630586722
T4S13D2	T4S02D2	0.583236026
T4S13D3	T4S02D2	0.489431555
T4S01D1	T4S03D1	0.641519013
T4S01D2	T4S03D1	0.631229798
T4S01D3	T4S03D1	0.535089946
T4S02D1	T4S03D1	0.557614527
T4S02D2	T4S03D1	0.541199167
T4S03D1	T4S03D1	0
T4S03D2	T4S03D1	0.638811325
T4S03D3	T4S03D1	0.563672979
T4S11D1	T4S03D1	0.672572811
T4S11D2	T4S03D1	0.663400518
T4S11D3	T4S03D1	0.613612902
T4S12D1	T4S03D1	0.668731279
T4S12D2	T4S03D1	0.664923592
T4S12D3	T4S03D1	0.731871182
T4S13D1	T4S03D1	0.669340509
T4S13D2	T4S03D1	0.70540353
T4S13D3	T4S03D1	0.697940465
T4S01D1	T4S03D2	0.664822054
T4S01D2	T4S03D2	0.635612868
T4S01D3	T4S03D2	0.633345179
T4S02D1	T4S03D2	0.569409893
T4S02D2	T4S03D2	0.601445229
T4S03D1	T4S03D2	0.638811325
T4S03D2	T4S03D2	0
T4S03D3	T4S03D2	0.592679088
T4S11D1	T4S03D2	0.665532822
T4S11D2	T4S03D2	0.636797482
T4S11D3	T4S03D2	0.652451304
T4S12D1	T4S03D2	0.724137347
T4S12D2	T4S03D2	0.699649693
T4S12D3	T4S03D2	0.70162969
T4S13D1	T4S03D2	0.621769813
T4S13D2	T4S03D2	0.590834476
T4S13D3	T4S03D2	0.632312873
T4S01D1	T4S03D3	0.548848386
T4S01D2	T4S03D3	0.451506998
T4S01D3	T4S03D3	0.459934677
T4S02D1	T4S03D3	0.488230018
T4S02D2	T4S03D3	0.493526933
T4S03D1	T4S03D3	0.563672979
T4S03D2	T4S03D3	0.592679088
T4S03D3	T4S03D3	0
T4S11D1	T4S03D3	0.46577313
T4S11D2	T4S03D3	0.543246857
T4S11D3	T4S03D3	0.48951617
T4S12D1	T4S03D3	0.612377519
T4S12D2	T4S03D3	0.586248329
T4S12D3	T4S03D3	0.564485285
T4S13D1	T4S03D3	0.575586807
T4S13D2	T4S03D3	0.619349816
T4S13D3	T4S03D3	0.562149904
T4S01D1	T4S11D1	0.424667039
T4S01D2	T4S11D1	0.433856256
T4S01D3	T4S11D1	0.547477619
T4S02D1	T4S11D1	0.562556058
T4S02D2	T4S11D1	0.572980657
T4S03D1	T4S11D1	0.672572811
T4S03D2	T4S11D1	0.665532822
T4S03D3	T4S11D1	0.46577313
T4S11D1	T4S11D1	0
T4S11D2	T4S11D1	0.514274593
T4S11D3	T4S11D1	0.51825151
T4S12D1	T4S11D1	0.669137432
T4S12D2	T4S11D1	0.653635917
T4S12D3	T4S11D1	0.58376064
T4S13D1	T4S11D1	0.679189724
T4S13D2	T4S11D1	0.667055897
T4S13D3	T4S11D1	0.616252898
T4S01D1	T4S11D2	0.483017718
T4S01D2	T4S11D2	0.429710108
T4S01D3	T4S11D2	0.594032932
T4S02D1	T4S11D2	0.46416544
T4S02D2	T4S11D2	0.506997682
T4S03D1	T4S11D2	0.663400518
T4S03D2	T4S11D2	0.636797482
T4S03D3	T4S11D2	0.543246857
T4S11D1	T4S11D2	0.514274593
T4S11D2	T4S11D2	0
T4S11D3	T4S11D2	0.465130054
T4S12D1	T4S11D2	0.606539067
T4S12D2	T4S11D2	0.608620602
T4S12D3	T4S11D2	0.516136129
T4S13D1	T4S11D2	0.671743582
T4S13D2	T4S11D2	0.572574504
T4S13D3	T4S11D2	0.514833054
T4S01D1	T4S11D3	0.509163832
T4S01D2	T4S11D3	0.421942428
T4S01D3	T4S11D3	0.522736119
T4S02D1	T4S11D3	0.506980758
T4S02D2	T4S11D3	0.500143846
T4S03D1	T4S11D3	0.613612902
T4S03D2	T4S11D3	0.652451304
T4S03D3	T4S11D3	0.48951617
T4S11D1	T4S11D3	0.51825151
T4S11D2	T4S11D3	0.465130054
T4S11D3	T4S11D3	0
T4S12D1	T4S11D3	0.608857525
T4S12D2	T4S11D3	0.580545261
T4S12D3	T4S11D3	0.532145335
T4S13D1	T4S11D3	0.656191298
T4S13D2	T4S11D3	0.656377452
T4S13D3	T4S11D3	0.580172954
T4S01D1	T4S12D1	0.608975986
T4S01D2	T4S12D1	0.61093906
T4S01D3	T4S12D1	0.645326699
T4S02D1	T4S12D1	0.56279298
T4S02D2	T4S12D1	0.57876834
T4S03D1	T4S12D1	0.668731279
T4S03D2	T4S12D1	0.724137347
T4S03D3	T4S12D1	0.612377519
T4S11D1	T4S12D1	0.669137432
T4S11D2	T4S12D1	0.606539067
T4S11D3	T4S12D1	0.608857525
T4S12D1	T4S12D1	0
T4S12D2	T4S12D1	0.618080588
T4S12D3	T4S12D1	0.673825117
T4S13D1	T4S12D1	0.731177337
T4S13D2	T4S12D1	0.717825049
T4S13D3	T4S12D1	0.667749742
T4S01D1	T4S12D2	0.548628387
T4S01D2	T4S12D2	0.598145234
T4S01D3	T4S12D2	0.605929837
T4S02D1	T4S12D2	0.532805334
T4S02D2	T4S12D2	0.5298438
T4S03D1	T4S12D2	0.664923592
T4S03D2	T4S12D2	0.699649693
T4S03D3	T4S12D2	0.586248329
T4S11D1	T4S12D2	0.653635917
T4S11D2	T4S12D2	0.608620602
T4S11D3	T4S12D2	0.580545261
T4S12D1	T4S12D2	0.618080588
T4S12D2	T4S12D2	0
T4S12D3	T4S12D2	0.585114484
T4S13D1	T4S12D2	0.676312806
T4S13D2	T4S12D2	0.668765125
T4S13D3	T4S12D2	0.609060601
T4S01D1	T4S12D3	0.563351441
T4S01D2	T4S12D3	0.389534785
T4S01D3	T4S12D3	0.577566804
T4S02D1	T4S12D3	0.531096106
T4S02D2	T4S12D3	0.564874516
T4S03D1	T4S12D3	0.731871182
T4S03D2	T4S12D3	0.70162969
T4S03D3	T4S12D3	0.564485285
T4S11D1	T4S12D3	0.58376064
T4S11D2	T4S12D3	0.516136129
T4S11D3	T4S12D3	0.532145335
T4S12D1	T4S12D3	0.673825117
T4S12D2	T4S12D3	0.585114484
T4S12D3	T4S12D3	0
T4S13D1	T4S12D3	0.592459089
T4S13D2	T4S12D3	0.59218832
T4S13D3	T4S12D3	0.492748473
T4S01D1	T4S13D1	0.706825066
T4S01D2	T4S13D1	0.591223706
T4S01D3	T4S13D1	0.492393089
T4S02D1	T4S13D1	0.605659068
T4S02D2	T4S13D1	0.630586722
T4S03D1	T4S13D1	0.669340509
T4S03D2	T4S13D1	0.621769813
T4S03D3	T4S13D1	0.575586807
T4S11D1	T4S13D1	0.679189724
T4S11D2	T4S13D1	0.671743582
T4S11D3	T4S13D1	0.656191298
T4S12D1	T4S13D1	0.731177337
T4S12D2	T4S13D1	0.676312806
T4S12D3	T4S13D1	0.592459089
T4S13D1	T4S13D1	0
T4S13D2	T4S13D1	0.594659085
T4S13D3	T4S13D1	0.598906771
T4S01D1	T4S13D2	0.640808245
T4S01D2	T4S13D2	0.571745274
T4S01D3	T4S13D2	0.642060551
T4S02D1	T4S13D2	0.470054661
T4S02D2	T4S13D2	0.583236026
T4S03D1	T4S13D2	0.70540353
T4S03D2	T4S13D2	0.590834476
T4S03D3	T4S13D2	0.619349816
T4S11D1	T4S13D2	0.667055897
T4S11D2	T4S13D2	0.572574504
T4S11D3	T4S13D2	0.656377452
T4S12D1	T4S13D2	0.717825049
T4S12D2	T4S13D2	0.668765125
T4S12D3	T4S13D2	0.59218832
T4S13D1	T4S13D2	0.594659085
T4S13D2	T4S13D2	0
T4S13D3	T4S13D2	0.469377739
T4S01D1	T4S13D3	0.559645293
T4S01D2	T4S13D3	0.517980742
T4S01D3	T4S13D3	0.620094431
T4S02D1	T4S13D3	0.50432384
T4S02D2	T4S13D3	0.489431555
T4S03D1	T4S13D3	0.697940465
T4S03D2	T4S13D3	0.632312873
T4S03D3	T4S13D3	0.562149904
T4S11D1	T4S13D3	0.616252898
T4S11D2	T4S13D3	0.514833054
T4S11D3	T4S13D3	0.580172954
T4S12D1	T4S13D3	0.667749742
T4S12D2	T4S13D3	0.609060601
T4S12D3	T4S13D3	0.492748473
T4S13D1	T4S13D3	0.598906771
T4S13D2	T4S13D3	0.469377739
T4S13D3	T4S13D3	0
