# Supplementary material for: Rhizosphere Soil Microbial Community Under Ice in a High-Latitude Wetland: Different Community Assembly Processes Shape Patterns of Rare and Abundant Microbes
Source: Front Microbiol. 2022 May 23;13:783371. doi: 10.3389/fmicb.2022.783371 (PMC9169045; doi:10.3389/fmicb.2022.783371)
Supplement: Supplementary file 2 [file Data_Sheet_2.ZIP › env_PH.csv]

ID	PH
T1S01D1	9.29
T1S01D2	8.85
T1S01D3	9.62
T1S02D1	8.75
T1S02D2	9.77
T1S03D1	10
T1S03D2	9.76
T1S03D3	9.79
T1S11D1	9.72
T1S11D2	9.89
T1S11D3	9.46
T1S12D1	9.73
T1S12D2	9.6
T1S12D3	9.8
T1S13D1	9.77
T1S13D3	9.84
T2S01D1	8.94
T2S01D2	8.9
T2S01D3	9.53
T2S02D1	9.28
T2S02D2	9.24
T2S03D1	9.59
T2S03D2	9.68
T2S03D3	9.89
T2S11D1	8.98
T2S11D2	8.93
T2S11D3	8.34
T2S12D1	9.85
T2S12D2	9.49
T2S12D3	9.38
T2S13D1	9.29
T2S13D2	8.73
T2S13D3	9.7
T3S01D1	9.88
T3S01D2	9.55
T3S01D3	8.4
T3S02D1	9.29
T3S02D2	9.82
T3S03D1	9.62
T3S03D2	9.86
T3S03D3	9.9
T3S11D1	10.01
T3S11D2	9.71
T3S11D3	9.79
T3S12D1	10.03
T3S12D2	9.57
T3S12D3	10.17
T3S13D1	10
T3S13D2	8.76
T3S13D3	9.9
T4S01D1	9.82
T4S01D2	9.91
T4S01D3	9.38
T4S02D1	10.11
T4S02D2	9.84
T4S03D1	9.8
T4S03D2	9.53
T4S03D3	9.85
T4S11D1	9.84
T4S11D2	9.87
T4S11D3	9.84
T4S12D1	10.29
T4S12D2	9.92
T4S12D3	10.03
T4S13D1	9.96
T4S13D2	9.96
T4S13D3	9.86
